# Supplementary material for: Spatial statistical tools for genome-wide mutation cluster detection under a microarray probe sampling system
Source: PLoS One. 2018 Sep 25;13(9):e0204156. doi: 10.1371/journal.pone.0204156 (PMC6155535; doi:10.1371/journal.pone.0204156)
Supplement: S1 Dataset — (CSV) [file pone.0204156.s018.csv]

Probe.Set.ID	Chromosome	Chromosomal.Position	Genome.Position
JAX00000002	1	3036178	3036178
JAX00000003	1	3036265	3036265
JAX00240566	1	3039187	3039187
JAX00240567	1	3050333	3050333
JAX00240568	1	3050460	3050460
JAX00240570	1	3054018	3054018
JAX00000005	1	3062749	3062749
JAX00000006	1	3063538	3063538
JAX00240571	1	3091209	3091209
JAX00240573	1	3091519	3091519
JAX00000007	1	3093816	3093816
JAX00240574	1	3095708	3095708
JAX00240575	1	3095896	3095896
JAX00240576	1	3095935	3095935
JAX00000009	1	3095984	3095984
JAX00240580	1	3125312	3125312
JAX00000010	1	3125499	3125499
JAX00000012	1	3125767	3125767
JAX00240582	1	3181098	3181098
JAX00240583	1	3185730	3185730
JAX00240585	1	3196351	3196351
JAX00240586	1	3196465	3196465
JAX00000015	1	3196572	3196572
JAX00240587	1	3197419	3197419
JAX00240588	1	3199002	3199002
JAX00240590	1	3201132	3201132
JAX00000016	1	3201163	3201163
JAX00000017	1	3209184	3209184
JAX00240591	1	3216694	3216694
JAX00240592	1	3217112	3217112
JAX00240594	1	3218496	3218496
JAX00000018	1	3218581	3218581
JAX00240595	1	3218643	3218643
JAX00240596	1	3237354	3237354
JAX00240598	1	3239860	3239860
JAX00240599	1	3241947	3241947
JAX00240602	1	3242072	3242072
JAX00240603	1	3242877	3242877
JAX00240604	1	3244365	3244365
JAX00000019	1	3244475	3244475
JAX00240606	1	3252824	3252824
JAX00000021	1	3255597	3255597
JAX00240608	1	3256126	3256126
JAX00240609	1	3256455	3256455
JAX00240610	1	3256689	3256689
JAX00190634	1	3259538	3259538
JAX00240611	1	3286216	3286216
JAX00190636	1	3309472	3309472
JAX00240613	1	3313481	3313481
JAX00240614	1	3316078	3316078
JAX00240616	1	3345737	3345737
JAX00240617	1	3345998	3345998
JAX00240618	1	3346691	3346691
JAX00240619	1	3347535	3347535
JAX00240620	1	3349702	3349702
JAX00240621	1	3349904	3349904
JAX00240622	1	3350542	3350542
JAX00240623	1	3351159	3351159
JAX00000025	1	3352988	3352988
JAX00000026	1	3353030	3353030
JAX00240624	1	3355345	3355345
JAX00240628	1	3356273	3356273
JAX00240629	1	3356593	3356593
JAX00240631	1	3357012	3357012
JAX00000027	1	3357122	3357122
JAX00240632	1	3357250	3357250
JAX00240633	1	3357964	3357964
JAX00240634	1	3361738	3361738
JAX00240635	1	3361908	3361908
JAX00000028	1	3363815	3363815
JAX00000029	1	3371818	3371818
JAX00240636	1	3379644	3379644
JAX00240637	1	3384323	3384323
JAX00240638	1	3389443	3389443
JAX00240639	1	3394268	3394268
JAX00000030	1	3397429	3397429
JAX00000031	1	3403831	3403831
JAX00190639	1	3421900	3421900
JAX00240641	1	3422869	3422869
JAX00240642	1	3423245	3423245
JAX00240644	1	3425269	3425269
JAX00000032	1	3428294	3428294
JAX00240646	1	3443445	3443445
JAX00240648	1	3445011	3445011
JAX00240649	1	3445065	3445065
JAX00190640	1	3448060	3448060
JAX00240650	1	3448226	3448226
JAX00000034	1	3456704	3456704
JAX00240651	1	3456813	3456813
JAX00240652	1	3456880	3456880
JAX00240653	1	3458101	3458101
JAX00240654	1	3464370	3464370
JAX00240655	1	3465089	3465089
JAX00240656	1	3465817	3465817
JAX00000035	1	3465918	3465918
JAX00240658	1	3474091	3474091
JAX00000037	1	3482276	3482276
JAX00240659	1	3483564	3483564
JAX00240660	1	3483789	3483789
JAX00240662	1	3485681	3485681
JAX00240663	1	3501285	3501285
JAX00240664	1	3505897	3505897
JAX00240665	1	3506140	3506140
JAX00240666	1	3506643	3506643
JAX00240667	1	3507372	3507372
JAX00240670	1	3532744	3532744
JAX00000040	1	3534900	3534900
JAX00000042	1	3546230	3546230
JAX00190642	1	3555464	3555464
JAX00190643	1	3555481	3555481
JAX00240672	1	3568890	3568890
JAX00240675	1	3572023	3572023
JAX00000044	1	3572277	3572277
JAX00240677	1	3577632	3577632
JAX00240679	1	3578995	3578995
JAX00240682	1	3580952	3580952
JAX00240684	1	3596391	3596391
JAX00000045	1	3596639	3596639
JAX00240685	1	3597668	3597668
JAX00240686	1	3602093	3602093
JAX00240688	1	3615896	3615896
JAX00190645	1	3617490	3617490
JAX00240689	1	3618694	3618694
JAX00240690	1	3618721	3618721
JAX00240691	1	3619464	3619464
JAX00000047	1	3626724	3626724
JAX00000048	1	3634820	3634820
JAX00240693	1	3636171	3636171
JAX00240694	1	3636188	3636188
JAX00240695	1	3644868	3644868
JAX00240696	1	3655079	3655079
JAX00240697	1	3655282	3655282
JAX00240698	1	3658355	3658355
JAX00240699	1	3658453	3658453
JAX00240700	1	3658480	3658480
JAX00000051	1	3666317	3666317
JAX00240701	1	3681230	3681230
JAX00240702	1	3683895	3683895
JAX00240703	1	3684002	3684002
JAX00240704	1	3684347	3684347
JAX00240705	1	3691786	3691786
JAX00000053	1	3701621	3701621
JAX00000054	1	3702609	3702609
JAX00000055	1	3720028	3720028
JAX00240706	1	3724047	3724047
JAX00240707	1	3724184	3724184
JAX00240710	1	3731739	3731739
JAX00240711	1	3731806	3731806
JAX00240712	1	3732012	3732012
JAX00240713	1	3732050	3732050
JAX00240714	1	3750212	3750212
JAX00000058	1	3767104	3767104
JAX00240715	1	3776177	3776177
JAX00000060	1	3778621	3778621
JAX00240721	1	3786289	3786289
JAX00240722	1	3802346	3802346
JAX00240723	1	3802568	3802568
JAX00000061	1	3802996	3802996
JAX00240724	1	3804807	3804807
JAX00000062	1	3825855	3825855
JAX00240725	1	3832887	3832887
JAX00000065	1	3854656	3854656
JAX00000066	1	3855435	3855435
JAX00240730	1	3877983	3877983
JAX00240731	1	3889216	3889216
JAX00000067	1	3889320	3889320
JAX00240732	1	3889437	3889437
JAX00000068	1	3890801	3890801
JAX00240733	1	3891507	3891507
JAX00000069	1	3896444	3896444
JAX00240735	1	3901487	3901487
JAX00240736	1	3917985	3917985
JAX00240738	1	3923164	3923164
JAX00240739	1	3923248	3923248
JAX00240741	1	3961892	3961892
JAX00190646	1	3982431	3982431
JAX00190648	1	3982668	3982668
JAX00240742	1	3983264	3983264
JAX00240746	1	3994874	3994874
JAX00240749	1	4004375	4004375
JAX00000077	1	4016071	4016071
JAX00240750	1	4016145	4016145
JAX00240751	1	4017593	4017593
JAX00240752	1	4017829	4017829
JAX00000078	1	4018700	4018700
JAX00240757	1	4026244	4026244
JAX00240758	1	4026552	4026552
JAX00240760	1	4038948	4038948
JAX00240761	1	4048026	4048026
JAX00240762	1	4048668	4048668
JAX00240763	1	4048830	4048830
JAX00240764	1	4048884	4048884
JAX00000079	1	4058635	4058635
JAX00240765	1	4067350	4067350
JAX00240767	1	4077471	4077471
JAX00000081	1	4079655	4079655
JAX00240768	1	4080163	4080163
JAX00240769	1	4085361	4085361
JAX00240770	1	4087308	4087308
JAX00240771	1	4090808	4090808
JAX00240772	1	4095891	4095891
JAX00240773	1	4098371	4098371
JAX00000082	1	4098545	4098545
JAX00240774	1	4098591	4098591
JAX00000083	1	4098689	4098689
JAX00240775	1	4112967	4112967
JAX00240776	1	4131261	4131261
JAX00000085	1	4152504	4152504
JAX00000086	1	4154484	4154484
JAX00000087	1	4159108	4159108
JAX00240778	1	4159564	4159564
JAX00240780	1	4160277	4160277
JAX00240781	1	4164816	4164816
JAX00240782	1	4165034	4165034
JAX00240783	1	4201702	4201702
JAX00240784	1	4201833	4201833
JAX00240785	1	4207648	4207648
JAX00000091	1	4217061	4217061
JAX00240786	1	4234344	4234344
JAX00240790	1	4239288	4239288
JAX00000096	1	4266557	4266557
JAX00240796	1	4282829	4282829
JAX00000097	1	4282878	4282878
JAX00000098	1	4283358	4283358
JAX00000099	1	4299982	4299982
JAX00240798	1	4306778	4306778
JAX00240800	1	4307388	4307388
JAX00240801	1	4307606	4307606
JAX00240802	1	4318942	4318942
JAX00240803	1	4324708	4324708
JAX00240805	1	4336250	4336250
JAX00240806	1	4337534	4337534
JAX00240807	1	4338044	4338044
JAX00240808	1	4338328	4338328
JAX00000101	1	4340886	4340886
JAX00240810	1	4342023	4342023
JAX00240812	1	4347061	4347061
JAX00240813	1	4347257	4347257
JAX00000102	1	4347358	4347358
JAX00240814	1	4347432	4347432
JAX00000104	1	4379330	4379330
JAX00190654	1	4380025	4380025
JAX00000105	1	4382852	4382852
JAX00240817	1	4382890	4382890
JAX00240820	1	4396567	4396567
JAX00240821	1	4398964	4398964
JAX00000106	1	4401953	4401953
JAX00240822	1	4402081	4402081
JAX00240823	1	4402100	4402100
JAX00240825	1	4403210	4403210
JAX00240826	1	4407027	4407027
JAX00240827	1	4409216	4409216
JAX00240828	1	4409233	4409233
JAX00000107	1	4417526	4417526
JAX00000108	1	4421656	4421656
JAX00240832	1	4445829	4445829
JAX00240833	1	4446441	4446441
JAX00240834	1	4446686	4446686
JAX00000109	1	4460108	4460108
JAX00240836	1	4462040	4462040
JAX00240837	1	4462328	4462328
JAX00240838	1	4464405	4464405
JAX00240840	1	4472320	4472320
JAX00190656	1	4472579	4472579
JAX00240841	1	4477339	4477339
JAX00000113	1	4488858	4488858
JAX00240842	1	4504040	4504040
JAX00240845	1	4508795	4508795
JAX00000114	1	4508893	4508893
JAX00000115	1	4528212	4528212
JAX00240846	1	4535450	4535450
JAX00000117	1	4540081	4540081
JAX00240848	1	4544063	4544063
JAX00240849	1	4544938	4544938
JAX00240850	1	4573070	4573070
JAX00240851	1	4573770	4573770
JAX00000118	1	4573944	4573944
JAX00240855	1	4603772	4603772
JAX00240856	1	4603960	4603960
JAX00000121	1	4604103	4604103
JAX00240857	1	4606246	4606246
JAX00240858	1	4614665	4614665
JAX00240860	1	4615771	4615771
JAX00240861	1	4615977	4615977
JAX00240862	1	4617973	4617973
JAX00000122	1	4618065	4618065
JAX00000123	1	4618097	4618097
JAX00240863	1	4632333	4632333
JAX00240864	1	4633520	4633520
JAX00240866	1	4633711	4633711
JAX00240867	1	4633742	4633742
JAX00240868	1	4633921	4633921
JAX00240869	1	4634109	4634109
JAX00190661	1	4646803	4646803
JAX00240873	1	4657521	4657521
JAX00000125	1	4667674	4667674
JAX00000126	1	4667943	4667943
JAX00240874	1	4668579	4668579
JAX00240875	1	4679526	4679526
JAX00240876	1	4679964	4679964
JAX00000128	1	4708252	4708252
JAX00240878	1	4709034	4709034
JAX00190662	1	4711226	4711226
JAX00190663	1	4726767	4726767
JAX00190664	1	4727077	4727077
JAX00240880	1	4764170	4764170
JAX00240881	1	4764241	4764241
JAX00240883	1	4764370	4764370
JAX00240885	1	4766054	4766054
JAX00240886	1	4766650	4766650
JAX00240888	1	4767168	4767168
JAX00000133	1	4768024	4768024
JAX00240891	1	4770341	4770341
JAX00240892	1	4770436	4770436
JAX00000134	1	4786095	4786095
JAX00000135	1	4794759	4794759
JAX00240894	1	4819583	4819583
JAX00000136	1	4819626	4819626
JAX00240895	1	4819773	4819773
JAX00240896	1	4820060	4820060
JAX00190665	1	4829195	4829195
JAX00240899	1	4836642	4836642
JAX00240901	1	4840374	4840374
JAX00240904	1	4844800	4844800
JAX00240906	1	4845594	4845594
JAX00000139	1	4851654	4851654
JAX00240907	1	4857034	4857034
JAX00000140	1	4857224	4857224
JAX00000142	1	4885531	4885531
JAX00240910	1	4886302	4886302
JAX00000143	1	4889479	4889479
JAX00240911	1	4890865	4890865
JAX00240912	1	4899065	4899065
JAX00240913	1	4899387	4899387
JAX00240917	1	4908815	4908815
JAX00190667	1	4913081	4913081
JAX00190668	1	4913141	4913141
JAX00190669	1	4913437	4913437
JAX00240919	1	4924944	4924944
JAX00000145	1	4935109	4935109
JAX00000146	1	4943982	4943982
JAX00240922	1	4944644	4944644
JAX00000147	1	4945821	4945821
JAX00240923	1	4958279	4958279
JAX00240925	1	4961274	4961274
JAX00240926	1	4964757	4964757
JAX00240927	1	4966462	4966462
JAX00000148	1	4978456	4978456
JAX00000149	1	4978882	4978882
JAX00240931	1	4979054	4979054
JAX00000150	1	4979479	4979479
JAX00240932	1	4980308	4980308
JAX00240933	1	4980930	4980930
JAX00240935	1	4999155	4999155
JAX00240937	1	5000212	5000212
JAX00240938	1	5000551	5000551
JAX00240940	1	5000727	5000727
JAX00240942	1	5001280	5001280
JAX00000151	1	5002966	5002966
JAX00240943	1	5004794	5004794
JAX00000152	1	5024092	5024092
JAX00240945	1	5037610	5037610
JAX00190671	1	5054843	5054843
JAX00000154	1	5055312	5055312
JAX00240950	1	5060143	5060143
JAX00240951	1	5060800	5060800
JAX00000155	1	5078482	5078482
JAX00000156	1	5079530	5079530
JAX00240953	1	5085767	5085767
JAX00240954	1	5094023	5094023
JAX00000157	1	5109668	5109668
JAX00000158	1	5109752	5109752
JAX00000159	1	5110094	5110094
JAX00240955	1	5123079	5123079
JAX00000161	1	5123929	5123929
JAX00000162	1	5130125	5130125
JAX00240956	1	5132457	5132457
JAX00240957	1	5142168	5142168
JAX00240958	1	5150207	5150207
JAX00240959	1	5151957	5151957
JAX00240960	1	5153208	5153208
JAX00240962	1	5167385	5167385
JAX00000163	1	5167465	5167465
JAX00000164	1	5172000	5172000
JAX00240963	1	5172523	5172523
JAX00240964	1	5172909	5172909
JAX00000165	1	5172982	5172982
JAX00240966	1	5198578	5198578
JAX00240967	1	5199955	5199955
JAX00240968	1	5200288	5200288
JAX00240969	1	5200660	5200660
JAX00000166	1	5209044	5209044
JAX00190675	1	5211354	5211354
JAX00000167	1	5217636	5217636
JAX00240970	1	5223481	5223481
JAX00000168	1	5223567	5223567
JAX00240971	1	5239802	5239802
JAX00240972	1	5246576	5246576
JAX00240975	1	5263715	5263715
JAX00000172	1	5291850	5291850
JAX00000173	1	5304252	5304252
JAX00240982	1	5305996	5305996
JAX00240983	1	5306132	5306132
JAX00188662	1	5315826	5315826
JAX00000174	1	5315955	5315955
JAX00240985	1	5324073	5324073
JAX00240986	1	5324191	5324191
JAX00240987	1	5324672	5324672
JAX00240988	1	5325892	5325892
JAX00000176	1	5330623	5330623
JAX00190676	1	5350671	5350671
JAX00240989	1	5369298	5369298
JAX00000178	1	5371082	5371082
JAX00000179	1	5373250	5373250
JAX00000180	1	5373266	5373266
JAX00240990	1	5389174	5389174
JAX00240991	1	5401773	5401773
JAX00240993	1	5401974	5401974
JAX00240994	1	5404603	5404603
JAX00000181	1	5405193	5405193
JAX00240996	1	5410031	5410031
JAX00000182	1	5410424	5410424
JAX00000183	1	5427945	5427945
JAX00240997	1	5447331	5447331
JAX00000184	1	5447532	5447532
JAX00240998	1	5447610	5447610
JAX00000185	1	5448110	5448110
JAX00723425	1	5474835	5474835
JAX00000187	1	5500583	5500583
JAX00241000	1	5533308	5533308
JAX00000189	1	5534466	5534466
JAX00000190	1	5537807	5537807
JAX00000191	1	5539249	5539249
JAX00241002	1	5568201	5568201
JAX00241003	1	5568658	5568658
JAX00000192	1	5578286	5578286
JAX00724535	1	5578920	5578920
JAX00241006	1	5581634	5581634
JAX00190679	1	5589158	5589158
JAX00190680	1	5589350	5589350
JAX00190681	1	5589402	5589402
JAX00241008	1	5591819	5591819
JAX00241009	1	5593015	5593015
JAX00241010	1	5595428	5595428
JAX00000195	1	5606243	5606243
JAX00000196	1	5611335	5611335
JAX00241011	1	5631614	5631614
JAX00241012	1	5633470	5633470
JAX00000198	1	5647346	5647346
JAX00241014	1	5647433	5647433
JAX00241016	1	5689772	5689772
JAX00241018	1	5689852	5689852
JAX00241019	1	5690067	5690067
JAX00000201	1	5693904	5693904
JAX00190683	1	5706632	5706632
JAX00241023	1	5707309	5707309
JAX00241024	1	5713359	5713359
JAX00241025	1	5714437	5714437
JAX00241026	1	5715108	5715108
JAX00000204	1	5732957	5732957
JAX00000205	1	5749788	5749788
JAX00000206	1	5749889	5749889
JAX00241027	1	5750720	5750720
JAX00000207	1	5771027	5771027
JAX00241032	1	5771211	5771211
JAX00241033	1	5774440	5774440
JAX00000208	1	5779315	5779315
JAX00241037	1	5782988	5782988
JAX00241038	1	5784334	5784334
JAX00241040	1	5804630	5804630
JAX00000210	1	5804671	5804671
JAX00241041	1	5804697	5804697
JAX00000212	1	5820785	5820785
JAX00190686	1	5836654	5836654
JAX00190687	1	5836717	5836717
JAX00241046	1	5847961	5847961
JAX00241047	1	5848609	5848609
JAX00000214	1	5849178	5849178
JAX00000215	1	5857037	5857037
JAX00241048	1	5857730	5857730
JAX00241050	1	5870977	5870977
JAX00241051	1	5890910	5890910
JAX00241052	1	5891617	5891617
JAX00000217	1	5898826	5898826
JAX00190688	1	5899673	5899673
JAX00241054	1	5899892	5899892
JAX00190689	1	5919978	5919978
JAX00000219	1	5941436	5941436
JAX00241059	1	5941542	5941542
JAX00241060	1	5941934	5941934
JAX00241062	1	5946086	5946086
JAX00000221	1	5948692	5948692
JAX00000222	1	5978258	5978258
JAX00000224	1	5981701	5981701
JAX00241064	1	5993109	5993109
JAX00241065	1	5996865	5996865
JAX00241066	1	5998585	5998585
JAX00000225	1	6014735	6014735
JAX00241068	1	6015307	6015307
JAX00000227	1	6026869	6026869
JAX00241072	1	6044298	6044298
JAX00241074	1	6055709	6055709
JAX00241075	1	6055935	6055935
JAX00000229	1	6065512	6065512
JAX00241078	1	6065566	6065566
JAX00241080	1	6069400	6069400
JAX00000230	1	6069560	6069560
JAX00241081	1	6070034	6070034
JAX00190691	1	6077634	6077634
JAX00000231	1	6082305	6082305
JAX00241082	1	6084661	6084661
JAX00000233	1	6092965	6092965
JAX00241083	1	6099575	6099575
JAX00241084	1	6107437	6107437
JAX00241086	1	6109670	6109670
JAX00190693	1	6126936	6126936
JAX00000234	1	6133886	6133886
JAX00241087	1	6144127	6144127
JAX00000235	1	6144269	6144269
JAX00000236	1	6144649	6144649
JAX00241088	1	6145384	6145384
JAX00190694	1	6156244	6156244
JAX00241089	1	6167834	6167834
JAX00000237	1	6168542	6168542
JAX00241090	1	6172881	6172881
JAX00241091	1	6182785	6182785
JAX00241092	1	6183108	6183108
JAX00241093	1	6183206	6183206
JAX00241094	1	6206563	6206563
JAX00000242	1	6220945	6220945
JAX00241095	1	6223854	6223854
JAX00241097	1	6227535	6227535
JAX00241099	1	6227690	6227690
JAX00241100	1	6230869	6230869
JAX00000243	1	6267460	6267460
JAX00000244	1	6271118	6271118
JAX00000245	1	6271601	6271601
JAX00241103	1	6274176	6274176
JAX00241104	1	6277245	6277245
JAX00241105	1	6279666	6279666
JAX00000246	1	6280126	6280126
JAX00241107	1	6314333	6314333
JAX00241108	1	6314860	6314860
JAX00000248	1	6315292	6315292
JAX00241109	1	6333004	6333004
JAX00000249	1	6333828	6333828
JAX00000250	1	6338655	6338655
JAX00190696	1	6390039	6390039
JAX00190697	1	6390847	6390847
JAX00241114	1	6392423	6392423
JAX00241116	1	6418823	6418823
JAX00241118	1	6419977	6419977
JAX00241121	1	6445108	6445108
JAX00000259	1	6450610	6450610
JAX00000260	1	6462392	6462392
JAX00241127	1	6462532	6462532
JAX00241128	1	6463563	6463563
JAX00241129	1	6476678	6476678
JAX00241132	1	6480232	6480232
JAX00241133	1	6480997	6480997
JAX00241134	1	6481441	6481441
JAX00241139	1	6508596	6508596
JAX00000262	1	6509671	6509671
JAX00000263	1	6509715	6509715
JAX00241141	1	6514357	6514357
JAX00241142	1	6514604	6514604
JAX00241143	1	6515824	6515824
JAX00241144	1	6516800	6516800
JAX00241145	1	6531277	6531277
JAX00241146	1	6531442	6531442
JAX00241147	1	6531990	6531990
JAX00241148	1	6533169	6533169
JAX00000264	1	6534114	6534114
JAX00000265	1	6534162	6534162
JAX00241149	1	6534193	6534193
JAX00000266	1	6534922	6534922
JAX00241150	1	6535032	6535032
JAX00241153	1	6565180	6565180
JAX00241154	1	6565492	6565492
JAX00241155	1	6575339	6575339
JAX00000267	1	6579006	6579006
JAX00000268	1	6579682	6579682
JAX00190700	1	6579908	6579908
JAX00190701	1	6579959	6579959
JAX00000269	1	6580655	6580655
JAX00241156	1	6588744	6588744
JAX00241157	1	6588865	6588865
JAX00241158	1	6590272	6590272
JAX00241159	1	6591173	6591173
JAX00241160	1	6592524	6592524
JAX00241161	1	6593000	6593000
JAX00241162	1	6593351	6593351
JAX00241163	1	6595933	6595933
JAX00241164	1	6596214	6596214
JAX00241165	1	6597393	6597393
JAX00241166	1	6605380	6605380
JAX00000271	1	6622316	6622316
JAX00241167	1	6624392	6624392
JAX00000272	1	6625397	6625397
JAX00241168	1	6626088	6626088
JAX00190703	1	6630619	6630619
JAX00000273	1	6645362	6645362
JAX00241170	1	6651240	6651240
JAX00241172	1	6656802	6656802
JAX00241173	1	6656929	6656929
JAX00241174	1	6658678	6658678
JAX00000274	1	6658718	6658718
JAX00241176	1	6658786	6658786
JAX00000275	1	6658827	6658827
JAX00241178	1	6664601	6664601
JAX00241179	1	6664638	6664638
JAX00241180	1	6664683	6664683
JAX00241181	1	6664775	6664775
JAX00241182	1	6665187	6665187
JAX00241183	1	6665594	6665594
JAX00241184	1	6670411	6670411
JAX00241185	1	6700672	6700672
JAX00000277	1	6700974	6700974
JAX00000278	1	6701418	6701418
JAX00241186	1	6712249	6712249
JAX00190705	1	6722396	6722396
JAX00241189	1	6723848	6723848
JAX00241190	1	6724601	6724601
JAX00241193	1	6731166	6731166
JAX00241195	1	6736604	6736604
JAX00241196	1	6737051	6737051
JAX00000280	1	6737521	6737521
JAX00241198	1	6739674	6739674
JAX00241199	1	6741729	6741729
JAX00241200	1	6741789	6741789
JAX00241201	1	6742080	6742080
JAX00241203	1	6745700	6745700
JAX00241205	1	6746102	6746102
JAX00000281	1	6753446	6753446
JAX00000282	1	6771482	6771482
JAX00241207	1	6778077	6778077
JAX00000283	1	6778858	6778858
JAX00000284	1	6778881	6778881
JAX00241209	1	6793683	6793683
JAX00241210	1	6805530	6805530
JAX00241211	1	6810544	6810544
JAX00241212	1	6810995	6810995
JAX00241213	1	6811074	6811074
JAX00241214	1	6813685	6813685
JAX00241215	1	6814917	6814917
JAX00241217	1	6826224	6826224
JAX00241218	1	6826921	6826921
JAX00241219	1	6830254	6830254
JAX00000286	1	6831180	6831180
JAX00241220	1	6834260	6834260
JAX00241221	1	6836580	6836580
JAX00241222	1	6836854	6836854
JAX00000288	1	6844155	6844155
JAX00000289	1	6844663	6844663
JAX00241223	1	6846419	6846419
JAX00241225	1	6858494	6858494
JAX00190708	1	6858593	6858593
JAX00000290	1	6861666	6861666
JAX00190709	1	6875274	6875274
JAX00000291	1	6881020	6881020
JAX00000292	1	6881040	6881040
JAX00241229	1	6881176	6881176
JAX00241231	1	6897211	6897211
JAX00241232	1	6898010	6898010
JAX00241233	1	6898060	6898060
JAX00241236	1	6919018	6919018
JAX00241237	1	6919380	6919380
JAX00241238	1	6921207	6921207
JAX00241239	1	6921404	6921404
JAX00241240	1	6921605	6921605
JAX00000294	1	6925321	6925321
JAX00241241	1	6933712	6933712
JAX00241242	1	6933783	6933783
JAX00241243	1	6933802	6933802
JAX00241244	1	6952612	6952612
JAX00000295	1	6954050	6954050
JAX00241246	1	6970059	6970059
JAX00000297	1	6970344	6970344
JAX00000298	1	6970468	6970468
JAX00241247	1	6972626	6972626
JAX00241248	1	6992199	6992199
JAX00241251	1	7000884	7000884
JAX00000300	1	7000976	7000976
JAX00000302	1	7024676	7024676
JAX00241252	1	7038264	7038264
JAX00000303	1	7040285	7040285
JAX00241253	1	7043579	7043579
JAX00000304	1	7049750	7049750
JAX00000305	1	7049818	7049818
JAX00241254	1	7049904	7049904
JAX00241256	1	7066222	7066222
JAX00190712	1	7084875	7084875
JAX00241258	1	7086642	7086642
JAX00241259	1	7087662	7087662
JAX00241260	1	7091127	7091127
JAX00241261	1	7093279	7093279
JAX00000309	1	7138455	7138455
JAX00000310	1	7142072	7142072
JAX00190714	1	7142095	7142095
JAX00241263	1	7145539	7145539
JAX00241266	1	7158204	7158204
JAX00000312	1	7162865	7162865
JAX00000315	1	7202012	7202012
JAX00241267	1	7211517	7211517
JAX00241268	1	7211783	7211783
JAX00241269	1	7211839	7211839
JAX00241270	1	7212033	7212033
JAX00241271	1	7212145	7212145
JAX00241272	1	7217499	7217499
JAX00000317	1	7220162	7220162
JAX00241273	1	7232913	7232913
JAX00241276	1	7234886	7234886
JAX00000320	1	7260664	7260664
JAX00241280	1	7278878	7278878
JAX00241281	1	7279259	7279259
JAX00241282	1	7279294	7279294
JAX00241283	1	7279553	7279553
JAX00000321	1	7299133	7299133
JAX00241284	1	7301166	7301166
JAX00000323	1	7301266	7301266
JAX00241285	1	7303072	7303072
JAX00241286	1	7303517	7303517
JAX00241287	1	7303942	7303942
JAX00241289	1	7333833	7333833
JAX00000324	1	7334282	7334282
JAX00000325	1	7338252	7338252
JAX00241291	1	7365844	7365844
JAX00241293	1	7371475	7371475
JAX00000327	1	7373057	7373057
JAX00000328	1	7374917	7374917
JAX00000332	1	7421057	7421057
JAX00190721	1	7433422	7433422
JAX00241294	1	7438138	7438138
JAX00000333	1	7458560	7458560
JAX00000334	1	7459179	7459179
JAX00000335	1	7459554	7459554
JAX00241296	1	7460232	7460232
JAX00241297	1	7460284	7460284
JAX00241298	1	7460726	7460726
JAX00241299	1	7460893	7460893
JAX00241301	1	7485768	7485768
JAX00241302	1	7485826	7485826
JAX00241303	1	7485911	7485911
JAX00000337	1	7491154	7491154
JAX00000338	1	7491428	7491428
JAX00241304	1	7552017	7552017
JAX00241305	1	7553238	7553238
JAX00000339	1	7554603	7554603
JAX00241306	1	7556245	7556245
JAX00000340	1	7556575	7556575
JAX00000341	1	7556720	7556720
JAX00241307	1	7557291	7557291
JAX00000344	1	7589902	7589902
JAX00241317	1	7604073	7604073
JAX00000346	1	7604103	7604103
JAX00241318	1	7604549	7604549
JAX00000347	1	7621919	7621919
JAX00190724	1	7659101	7659101
JAX00241319	1	7659266	7659266
JAX00241320	1	7659389	7659389
JAX00000349	1	7667893	7667893
JAX00241323	1	7673741	7673741
JAX00000350	1	7674444	7674444
JAX00241327	1	7725635	7725635
JAX00241328	1	7725660	7725660
JAX00241330	1	7735100	7735100
JAX00241332	1	7756937	7756937
JAX00241334	1	7758030	7758030
JAX00000356	1	7758060	7758060
JAX00241336	1	7761563	7761563
JAX00241337	1	7761613	7761613
JAX00241338	1	7763552	7763552
JAX00000358	1	7772088	7772088
JAX00000360	1	7800627	7800627
JAX00241342	1	7816568	7816568
JAX00190725	1	7816630	7816630
JAX00241343	1	7816744	7816744
JAX00000362	1	7816852	7816852
JAX00241345	1	7829950	7829950
JAX00241348	1	7833180	7833180
JAX00000363	1	7861748	7861748
JAX00241349	1	7862224	7862224
JAX00241350	1	7862533	7862533
JAX00241351	1	7930589	7930589
JAX00000371	1	7956500	7956500
JAX00000374	1	7998834	7998834
JAX00000375	1	8001812	8001812
JAX00000376	1	8013424	8013424
JAX00241357	1	8013449	8013449
JAX00241358	1	8016080	8016080
JAX00241359	1	8016533	8016533
JAX00241361	1	8042438	8042438
JAX00241362	1	8045875	8045875
JAX00241363	1	8046925	8046925
JAX00241364	1	8049761	8049761
JAX00241365	1	8049809	8049809
JAX00000380	1	8051496	8051496
JAX00241367	1	8052091	8052091
JAX00241368	1	8072763	8072763
JAX00241369	1	8072837	8072837
JAX00241370	1	8072873	8072873
JAX00241371	1	8073099	8073099
JAX00241372	1	8073696	8073696
JAX00241375	1	8073993	8073993
JAX00190727	1	8090307	8090307
JAX00000382	1	8101222	8101222
JAX00000383	1	8101340	8101340
JAX00241380	1	8121341	8121341
JAX00241381	1	8121454	8121454
JAX00241384	1	8136414	8136414
JAX00241386	1	8145282	8145282
JAX00241391	1	8168049	8168049
JAX00053188	1	8172051	8172051
JAX00241403	1	8249885	8249885
JAX00241404	1	8250036	8250036
JAX00241407	1	8253969	8253969
JAX00241411	1	8255204	8255204
JAX00000393	1	8255279	8255279
JAX00241413	1	8256126	8256126
JAX00241414	1	8256154	8256154
JAX00000395	1	8259219	8259219
JAX00241415	1	8279205	8279205
JAX00190732	1	8306556	8306556
JAX00241420	1	8351029	8351029
JAX00241421	1	8351095	8351095
JAX00000400	1	8351185	8351185
JAX00241422	1	8351218	8351218
JAX00000401	1	8351260	8351260
JAX00190734	1	8355002	8355002
JAX00000402	1	8414726	8414726
JAX00000403	1	8424489	8424489
JAX00000404	1	8433985	8433985
JAX00241429	1	8437843	8437843
JAX00241430	1	8438505	8438505
JAX00241431	1	8438597	8438597
JAX00241432	1	8438624	8438624
JAX00241434	1	8462951	8462951
JAX00241435	1	8462973	8462973
JAX00241436	1	8464557	8464557
JAX00000406	1	8477830	8477830
JAX00000408	1	8484901	8484901
JAX00241438	1	8494393	8494393
JAX00000410	1	8495734	8495734
JAX00241439	1	8496073	8496073
JAX00241440	1	8517457	8517457
JAX00000411	1	8520542	8520542
JAX00000412	1	8520588	8520588
JAX00241443	1	8525975	8525975
JAX00241444	1	8536504	8536504
JAX00241445	1	8545436	8545436
JAX00241448	1	8549385	8549385
JAX00000413	1	8556253	8556253
JAX00241450	1	8556472	8556472
JAX00241451	1	8557203	8557203
JAX00000414	1	8565142	8565142
JAX00000415	1	8592121	8592121
JAX00241452	1	8602230	8602230
JAX00241453	1	8603260	8603260
JAX00241454	1	8603555	8603555
JAX00241455	1	8614523	8614523
JAX00241456	1	8614655	8614655
JAX00000418	1	8618107	8618107
JAX00000419	1	8618370	8618370
JAX00241458	1	8641402	8641402
JAX00241459	1	8642488	8642488
JAX00241460	1	8642830	8642830
JAX00241461	1	8646468	8646468
JAX00241463	1	8653257	8653257
JAX00241467	1	8664991	8664991
JAX00241468	1	8665086	8665086
JAX00241470	1	8673601	8673601
JAX00000420	1	8673761	8673761
JAX00241471	1	8674690	8674690
JAX00000421	1	8674832	8674832
JAX00241472	1	8675372	8675372
JAX00241476	1	8726302	8726302
JAX00000426	1	8769435	8769435
JAX00241477	1	8769627	8769627
JAX00241478	1	8769660	8769660
JAX00241480	1	8771046	8771046
JAX00241482	1	8802109	8802109
JAX00241483	1	8802188	8802188
JAX00000429	1	8805355	8805355
JAX00000430	1	8809710	8809710
JAX00241488	1	8830133	8830133
JAX00241490	1	8850070	8850070
JAX00000432	1	8854096	8854096
JAX00241494	1	8878550	8878550
JAX00241496	1	8894635	8894635
JAX00000435	1	8901262	8901262
JAX00241502	1	8910453	8910453
JAX00241503	1	8910502	8910502
JAX00241504	1	8914628	8914628
JAX00000436	1	8914681	8914681
JAX00000437	1	8916100	8916100
JAX00241505	1	8916225	8916225
JAX00241506	1	8917073	8917073
JAX00241508	1	8919055	8919055
JAX00000438	1	8940238	8940238
JAX00000439	1	8940297	8940297
JAX00000440	1	8940589	8940589
JAX00241512	1	8952545	8952545
JAX00241513	1	8954734	8954734
JAX00241515	1	8972082	8972082
JAX00241516	1	8974983	8974983
JAX00000442	1	8974997	8974997
JAX00000443	1	8988568	8988568
JAX00000444	1	9014245	9014245
JAX00000445	1	9014434	9014434
JAX00241518	1	9014972	9014972
JAX00000446	1	9025890	9025890
JAX00241521	1	9041661	9041661
JAX00241523	1	9042470	9042470
JAX00241524	1	9054775	9054775
JAX00000447	1	9075670	9075670
JAX00241525	1	9078728	9078728
JAX00241526	1	9091962	9091962
JAX00241527	1	9092193	9092193
JAX00241528	1	9093703	9093703
JAX00241529	1	9093800	9093800
JAX00241530	1	9093856	9093856
JAX00000450	1	9098328	9098328
JAX00000451	1	9098381	9098381
JAX00241534	1	9115933	9115933
JAX00241535	1	9116376	9116376
JAX00241537	1	9116936	9116936
JAX00241538	1	9118453	9118453
JAX00241539	1	9118532	9118532
JAX00000453	1	9135333	9135333
JAX00000454	1	9141883	9141883
JAX00241541	1	9147991	9147991
JAX00241542	1	9148804	9148804
JAX00000455	1	9148905	9148905
JAX00241545	1	9150833	9150833
JAX00000457	1	9160380	9160380
JAX00241546	1	9163187	9163187
JAX00241549	1	9164383	9164383
JAX00241550	1	9178334	9178334
JAX00241551	1	9178542	9178542
JAX00000458	1	9180355	9180355
JAX00241552	1	9197249	9197249
JAX00000459	1	9202356	9202356
JAX00241555	1	9204817	9204817
JAX00241556	1	9207636	9207636
JAX00000460	1	9215157	9215157
JAX00241557	1	9238382	9238382
JAX00241558	1	9238691	9238691
JAX00241559	1	9239466	9239466
JAX00241562	1	9269152	9269152
JAX00000462	1	9269551	9269551
JAX00000464	1	9272489	9272489
JAX00000465	1	9286356	9286356
JAX00241564	1	9301362	9301362
JAX00241565	1	9301445	9301445
JAX00241566	1	9310120	9310120
JAX00241567	1	9310352	9310352
JAX00241569	1	9311072	9311072
JAX00241570	1	9311107	9311107
JAX00000467	1	9311874	9311874
JAX00241571	1	9311895	9311895
JAX00241572	1	9313043	9313043
JAX00190744	1	9332229	9332229
JAX00000471	1	9385741	9385741
JAX00241576	1	9387295	9387295
JAX00241577	1	9411062	9411062
JAX00241578	1	9413467	9413467
JAX00190746	1	9415000	9415000
JAX00000474	1	9419201	9419201
JAX00000475	1	9428631	9428631
JAX00241580	1	9452757	9452757
JAX00241581	1	9462726	9462726
JAX00000477	1	9466715	9466715
JAX00000478	1	9466784	9466784
JAX00000479	1	9466796	9466796
JAX00241582	1	9502194	9502194
JAX00000481	1	9505508	9505508
JAX00000482	1	9515717	9515717
JAX00190750	1	9520074	9520074
JAX00000483	1	9543974	9543974
JAX00000484	1	9544054	9544054
JAX00241586	1	9544306	9544306
JAX00241587	1	9544666	9544666
JAX00000485	1	9545506	9545506
JAX00241588	1	9547058	9547058
JAX00241589	1	9549865	9549865
JAX00241590	1	9550177	9550177
JAX00241591	1	9552652	9552652
JAX00241592	1	9554208	9554208
JAX00241593	1	9556288	9556288
JAX00241594	1	9556566	9556566
JAX00241595	1	9557610	9557610
JAX00241596	1	9558242	9558242
JAX00241597	1	9558342	9558342
JAX00241599	1	9574246	9574246
JAX00241601	1	9578816	9578816
JAX00241602	1	9578888	9578888
JAX00000486	1	9580788	9580788
JAX00000487	1	9580881	9580881
JAX00241603	1	9582155	9582155
JAX00241604	1	9583117	9583117
JAX00241606	1	9584528	9584528
JAX00000488	1	9584587	9584587
JAX00190752	1	9606080	9606080
JAX00190753	1	9606299	9606299
JAX00190754	1	9606451	9606451
JAX00000489	1	9608011	9608011
JAX00241609	1	9611472	9611472
JAX00241612	1	9612587	9612587
JAX00241614	1	9617648	9617648
JAX00241615	1	9621138	9621138
JAX00000490	1	9623139	9623139
JAX00241616	1	9623268	9623268
JAX00241617	1	9629080	9629080
JAX00241619	1	9632588	9632588
JAX00241620	1	9632928	9632928
JAX00241623	1	9640193	9640193
JAX00241624	1	9651828	9651828
JAX00241625	1	9656051	9656051
JAX00241627	1	9662252	9662252
JAX00000492	1	9663014	9663014
JAX00000493	1	9663682	9663682
JAX00241628	1	9671108	9671108
JAX00241630	1	9680373	9680373
JAX00241633	1	9699145	9699145
JAX00000495	1	9699881	9699881
JAX00000496	1	9701601	9701601
JAX00241637	1	9707840	9707840
JAX00241639	1	9711515	9711515
JAX00241640	1	9712468	9712468
JAX00241641	1	9712510	9712510
JAX00241642	1	9713103	9713103
JAX00241643	1	9716383	9716383
JAX00000497	1	9716422	9716422
JAX00000498	1	9736675	9736675
JAX00241644	1	9739417	9739417
JAX00241645	1	9740562	9740562
JAX00241646	1	9748772	9748772
JAX00241647	1	9749864	9749864
JAX00000500	1	9758243	9758243
JAX00190757	1	9760655	9760655
JAX00241648	1	9766085	9766085
JAX00241649	1	9767164	9767164
JAX00000501	1	9771745	9771745
JAX00241651	1	9771879	9771879
JAX00000502	1	9792708	9792708
JAX00241655	1	9807677	9807677
JAX00241656	1	9812643	9812643
JAX00000504	1	9825887	9825887
JAX00000505	1	9825915	9825915
JAX00000506	1	9837557	9837557
JAX00000508	1	9863086	9863086
JAX00241660	1	9876448	9876448
JAX00241662	1	9883287	9883287
JAX00241665	1	9890177	9890177
JAX00241667	1	9907256	9907256
JAX00241668	1	9908327	9908327
JAX00241669	1	9908510	9908510
JAX00241671	1	9916549	9916549
JAX00241673	1	9919139	9919139
JAX00188667	1	9926935	9926935
JAX00000513	1	9931074	9931074
JAX00000514	1	9931148	9931148
JAX00241679	1	9943223	9943223
JAX00241680	1	9943268	9943268
JAX00241681	1	9944526	9944526
JAX00241682	1	9952426	9952426
JAX00241683	1	9952456	9952456
JAX00190759	1	9968287	9968287
JAX00241688	1	9982604	9982604
JAX00241691	1	9990266	9990266
JAX00241692	1	9993566	9993566
JAX00241694	1	9994565	9994565
JAX00000518	1	9995926	9995926
JAX00241695	1	9996566	9996566
JAX00241696	1	10008239	10008239
JAX00241697	1	10009634	10009634
JAX00241699	1	10010985	10010985
JAX00241700	1	10015412	10015412
JAX00241704	1	10019112	10019112
JAX00241705	1	10019210	10019210
JAX00000519	1	10023502	10023502
JAX00000520	1	10026501	10026501
JAX00000521	1	10027630	10027630
JAX00241708	1	10046312	10046312
JAX00241709	1	10051476	10051476
JAX00000522	1	10069005	10069005
JAX00000523	1	10069110	10069110
JAX00000524	1	10070467	10070467
JAX00241710	1	10092872	10092872
JAX00190762	1	10096783	10096783
JAX00241712	1	10097112	10097112
JAX00000525	1	10097129	10097129
JAX00000526	1	10102980	10102980
JAX00241714	1	10103195	10103195
JAX00000527	1	10103309	10103309
JAX00241715	1	10105016	10105016
JAX00241719	1	10127829	10127829
JAX00241720	1	10130220	10130220
JAX00241721	1	10139321	10139321
JAX00241722	1	10142160	10142160
JAX00000528	1	10143552	10143552
JAX00000529	1	10143629	10143629
JAX00241724	1	10145305	10145305
JAX00241725	1	10149749	10149749
JAX00241726	1	10153073	10153073
JAX00000531	1	10169543	10169543
JAX00241728	1	10171868	10171868
JAX00241729	1	10195551	10195551
JAX00000532	1	10195811	10195811
JAX00000533	1	10195845	10195845
JAX00241731	1	10200983	10200983
JAX00241732	1	10202990	10202990
JAX00241734	1	10209065	10209065
JAX00000534	1	10219451	10219451
JAX00000535	1	10219586	10219586
JAX00000536	1	10219745	10219745
JAX00190765	1	10238279	10238279
JAX00000537	1	10247169	10247169
JAX00241737	1	10249909	10249909
JAX00241738	1	10250003	10250003
JAX00241740	1	10252259	10252259
JAX00241741	1	10252330	10252330
JAX00241742	1	10254656	10254656
JAX00241744	1	10255000	10255000
JAX00241746	1	10257712	10257712
JAX00241747	1	10266814	10266814
JAX00241749	1	10269428	10269428
JAX00241750	1	10269784	10269784
JAX00000540	1	10304139	10304139
JAX00241754	1	10304356	10304356
JAX00241755	1	10315691	10315691
JAX00000542	1	10318665	10318665
JAX00241756	1	10322880	10322880
JAX00241757	1	10323722	10323722
JAX00241758	1	10327289	10327289
JAX00241759	1	10327804	10327804
JAX00000543	1	10343089	10343089
JAX00000546	1	10365470	10365470
JAX00241761	1	10365538	10365538
JAX00000547	1	10385668	10385668
JAX00000548	1	10386154	10386154
JAX00241762	1	10387006	10387006
JAX00241763	1	10389789	10389789
JAX00241764	1	10393883	10393883
JAX00000549	1	10434276	10434276
JAX00000551	1	10434830	10434830
JAX00241766	1	10461142	10461142
JAX00241767	1	10470954	10470954
JAX00241768	1	10471773	10471773
JAX00190770	1	10489028	10489028
JAX00000555	1	10489247	10489247
JAX00241770	1	10498328	10498328
JAX00188668	1	10512996	10512996
JAX00241771	1	10513127	10513127
JAX00241773	1	10534417	10534417
JAX00241774	1	10540574	10540574
JAX00000559	1	10545352	10545352
JAX00000560	1	10545481	10545481
JAX00241775	1	10551353	10551353
JAX00000561	1	10567941	10567941
JAX00241777	1	10578636	10578636
JAX00241778	1	10579395	10579395
JAX00000562	1	10583054	10583054
JAX00000563	1	10584379	10584379
JAX00241779	1	10588916	10588916
JAX00241780	1	10590223	10590223
JAX00241781	1	10591939	10591939
JAX00241783	1	10603786	10603786
JAX00188669	1	10606537	10606537
JAX00241784	1	10612482	10612482
JAX00000564	1	10621740	10621740
JAX00241786	1	10624447	10624447
JAX00241788	1	10628082	10628082
JAX00241790	1	10628808	10628808
JAX00241792	1	10630694	10630694
JAX00000565	1	10634759	10634759
JAX00000566	1	10634794	10634794
JAX00241793	1	10655666	10655666
JAX00241794	1	10656402	10656402
JAX00241795	1	10661903	10661903
JAX00241796	1	10668399	10668399
JAX00241799	1	10672988	10672988
JAX00190773	1	10692838	10692838
JAX00000570	1	10694854	10694854
JAX00241800	1	10706436	10706436
JAX00241801	1	10706764	10706764
JAX00241804	1	10730427	10730427
JAX00000573	1	10733633	10733633
JAX00000574	1	10733791	10733791
JAX00241806	1	10746565	10746565
JAX00241807	1	10754728	10754728
JAX00241808	1	10763382	10763382
JAX00190777	1	10765183	10765183
JAX00241809	1	10772432	10772432
JAX00000576	1	10784778	10784778
JAX00241811	1	10803628	10803628
JAX00241812	1	10804368	10804368
JAX00000579	1	10820429	10820429
JAX00241813	1	10822088	10822088
JAX00241814	1	10822676	10822676
JAX00000580	1	10824760	10824760
JAX00241816	1	10828106	10828106
JAX00241817	1	10836144	10836144
JAX00241819	1	10838421	10838421
JAX00241820	1	10845190	10845190
JAX00000582	1	10864232	10864232
JAX00000583	1	10864571	10864571
JAX00241821	1	10865095	10865095
JAX00000584	1	10865227	10865227
JAX00241822	1	10869082	10869082
JAX00190779	1	10889855	10889855
JAX00190780	1	10889970	10889970
JAX00000585	1	10896290	10896290
JAX00190781	1	10909837	10909837
JAX00190782	1	10909907	10909907
JAX00190783	1	10909950	10909950
JAX00000587	1	10910141	10910141
JAX00241824	1	10928821	10928821
JAX00241825	1	10929061	10929061
JAX00241826	1	10931448	10931448
JAX00241829	1	10938065	10938065
JAX00000588	1	10945149	10945149
JAX00000589	1	10955557	10955557
JAX00241833	1	10957070	10957070
JAX00000590	1	10957905	10957905
JAX00000591	1	10983882	10983882
JAX00000592	1	10989999	10989999
JAX00000593	1	10990144	10990144
JAX00000594	1	11016456	11016456
JAX00241836	1	11019173	11019173
JAX00241838	1	11023940	11023940
JAX00241839	1	11025242	11025242
JAX00241840	1	11025860	11025860
JAX00000596	1	11044250	11044250
JAX00241843	1	11045249	11045249
JAX00241844	1	11046984	11046984
JAX00241845	1	11048190	11048190
JAX00241846	1	11049008	11049008
JAX00241847	1	11073395	11073395
JAX00241848	1	11073601	11073601
JAX00000599	1	11073906	11073906
JAX00241849	1	11074559	11074559
JAX00241850	1	11074576	11074576
JAX00241851	1	11074623	11074623
JAX00241852	1	11077343	11077343
JAX00190784	1	11083843	11083843
JAX00241853	1	11089621	11089621
JAX00241854	1	11095711	11095711
JAX00241856	1	11100537	11100537
JAX00241857	1	11101343	11101343
JAX00000600	1	11104850	11104850
JAX00241858	1	11106368	11106368
JAX00241859	1	11106898	11106898
JAX00188670	1	11114913	11114913
JAX00241863	1	11123948	11123948
JAX00241865	1	11125015	11125015
JAX00241866	1	11126376	11126376
JAX00241868	1	11127757	11127757
JAX00241869	1	11128265	11128265
JAX00000603	1	11129733	11129733
JAX00241870	1	11131478	11131478
JAX00241871	1	11131507	11131507
JAX00000604	1	11135587	11135587
JAX00000605	1	11139960	11139960
JAX00241873	1	11156521	11156521
JAX00241874	1	11156574	11156574
JAX00241879	1	11170614	11170614
JAX00241881	1	11174557	11174557
JAX00241882	1	11176854	11176854
JAX00000606	1	11176872	11176872
JAX00241883	1	11176887	11176887
JAX00241884	1	11176948	11176948
JAX00000607	1	11185683	11185683
JAX00000608	1	11186410	11186410
JAX00190786	1	11189760	11189760
JAX00241887	1	11189917	11189917
JAX00241888	1	11190241	11190241
JAX00190787	1	11191778	11191778
JAX00241890	1	11193343	11193343
JAX00241891	1	11193817	11193817
JAX00241892	1	11194459	11194459
JAX00241893	1	11203856	11203856
JAX00241894	1	11208328	11208328
JAX00241895	1	11208579	11208579
JAX00241896	1	11215189	11215189
JAX00241897	1	11220500	11220500
JAX00000609	1	11224075	11224075
JAX00000610	1	11224200	11224200
JAX00241899	1	11232302	11232302
JAX00241900	1	11232807	11232807
JAX00241901	1	11232949	11232949
JAX00190790	1	11238162	11238162
JAX00241902	1	11260741	11260741
JAX00241903	1	11261607	11261607
JAX00241904	1	11264232	11264232
JAX00000614	1	11264325	11264325
JAX00241905	1	11264691	11264691
JAX00241906	1	11266694	11266694
JAX00241907	1	11269489	11269489
JAX00241909	1	11278169	11278169
JAX00241910	1	11278653	11278653
JAX00241911	1	11278966	11278966
JAX00241912	1	11279659	11279659
JAX00000615	1	11287148	11287148
JAX00000616	1	11294523	11294523
JAX00000617	1	11294568	11294568
JAX00241913	1	11295958	11295958
JAX00241914	1	11301556	11301556
JAX00241915	1	11303392	11303392
JAX00241916	1	11308135	11308135
JAX00241917	1	11308801	11308801
JAX00241920	1	11320647	11320647
JAX00241921	1	11328226	11328226
JAX00190791	1	11334297	11334297
JAX00000618	1	11335175	11335175
JAX00190792	1	11341064	11341064
JAX00000619	1	11345302	11345302
JAX00241923	1	11347059	11347059
JAX00241924	1	11347261	11347261
JAX00241926	1	11347574	11347574
JAX00241927	1	11347628	11347628
JAX00241928	1	11347709	11347709
JAX00000620	1	11361666	11361666
JAX00241930	1	11369704	11369704
JAX00241931	1	11370097	11370097
JAX00241932	1	11370155	11370155
JAX00241933	1	11370393	11370393
JAX00241934	1	11370444	11370444
JAX00190793	1	11371422	11371422
JAX00000621	1	11385900	11385900
JAX00000623	1	11402253	11402253
JAX00241935	1	11408474	11408474
JAX00241936	1	11408547	11408547
JAX00241938	1	11410689	11410689
JAX00241939	1	11412066	11412066
JAX00241940	1	11413335	11413335
JAX00000624	1	11425979	11425979
JAX00000625	1	11426240	11426240
JAX00000626	1	11426326	11426326
JAX00241945	1	11441469	11441469
JAX00241946	1	11442006	11442006
JAX00241947	1	11442212	11442212
JAX00000627	1	11454579	11454579
JAX00241949	1	11455043	11455043
JAX00241950	1	11455415	11455415
JAX00000628	1	11465515	11465515
JAX00241951	1	11467556	11467556
JAX00241952	1	11478316	11478316
JAX00241953	1	11490657	11490657
JAX00241954	1	11493168	11493168
JAX00241956	1	11494928	11494928
JAX00241958	1	11497688	11497688
JAX00241960	1	11505169	11505169
JAX00000630	1	11505420	11505420
JAX00000631	1	11506825	11506825
JAX00000632	1	11506857	11506857
JAX00241961	1	11507077	11507077
JAX00241962	1	11507310	11507310
JAX00241963	1	11513041	11513041
JAX00000633	1	11543004	11543004
JAX00241964	1	11545790	11545790
JAX00190797	1	11549252	11549252
JAX00000634	1	11551222	11551222
JAX00000635	1	11561667	11561667
JAX00241967	1	11585966	11585966
JAX00241968	1	11585987	11585987
JAX00000636	1	11586129	11586129
JAX00241969	1	11586183	11586183
JAX00241971	1	11592989	11592989
JAX00000637	1	11596581	11596581
JAX00000638	1	11598441	11598441
JAX00000640	1	11623675	11623675
JAX00190800	1	11624340	11624340
JAX00190801	1	11624574	11624574
JAX00241972	1	11643087	11643087
JAX00241973	1	11643486	11643486
JAX00241974	1	11643601	11643601
JAX00241975	1	11659906	11659906
JAX00241977	1	11660848	11660848
JAX00241978	1	11663283	11663283
JAX00000645	1	11689296	11689296
JAX00000646	1	11689414	11689414
JAX00241982	1	11690053	11690053
JAX00241983	1	11720306	11720306
JAX00241984	1	11720624	11720624
JAX00241985	1	11720931	11720931
JAX00000647	1	11722632	11722632
JAX00000649	1	11726889	11726889
JAX00000650	1	11727138	11727138
JAX00241986	1	11730637	11730637
JAX00190802	1	11737460	11737460
JAX00241988	1	11757818	11757818
JAX00241991	1	11776911	11776911
JAX00241992	1	11783048	11783048
JAX00241994	1	11785472	11785472
JAX00000652	1	11790683	11790683
JAX00000653	1	11790719	11790719
JAX00241995	1	11819668	11819668
JAX00241996	1	11820420	11820420
JAX00241998	1	11824165	11824165
JAX00241999	1	11827189	11827189
JAX00000655	1	11827604	11827604
JAX00242000	1	11828094	11828094
JAX00242001	1	11832086	11832086
JAX00000656	1	11834854	11834854
JAX00242004	1	11872117	11872117
JAX00000658	1	11872521	11872521
JAX00242007	1	11874312	11874312
JAX00000659	1	11874738	11874738
JAX00242008	1	11893069	11893069
JAX00242009	1	11896870	11896870
JAX00190806	1	11899625	11899625
JAX00190807	1	11899795	11899795
JAX00000661	1	11900503	11900503
JAX00242011	1	11902696	11902696
JAX00000662	1	11924238	11924238
JAX00242012	1	11929243	11929243
JAX00242013	1	11929410	11929410
JAX00242014	1	11930021	11930021
JAX00242015	1	11935253	11935253
JAX00000664	1	11942957	11942957
JAX00242016	1	11945312	11945312
JAX00000665	1	11945920	11945920
JAX00190808	1	11950149	11950149
JAX00242019	1	11960595	11960595
JAX00242020	1	11961459	11961459
JAX00242021	1	11964832	11964832
JAX00242022	1	11964926	11964926
JAX00242023	1	11965166	11965166
JAX00242024	1	11972879	11972879
JAX00000666	1	11976183	11976183
JAX00000667	1	11983029	11983029
JAX00000668	1	11983111	11983111
JAX00242029	1	11986649	11986649
JAX00242031	1	11989169	11989169
JAX00242033	1	11990715	11990715
JAX00190810	1	12001416	12001416
JAX00242034	1	12017601	12017601
JAX00000669	1	12018430	12018430
JAX00000670	1	12019953	12019953
JAX00242036	1	12025603	12025603
JAX00242037	1	12025703	12025703
JAX00000671	1	12039594	12039594
JAX00190812	1	12043658	12043658
JAX00000672	1	12054821	12054821
JAX00190813	1	12072248	12072248
JAX00242039	1	12072918	12072918
JAX00000674	1	12084015	12084015
JAX00242040	1	12084406	12084406
JAX00242041	1	12092887	12092887
JAX00000675	1	12103460	12103460
JAX00000676	1	12103533	12103533
JAX00000677	1	12103757	12103757
JAX00242042	1	12104161	12104161
JAX00190814	1	12106906	12106906
JAX00190816	1	12107080	12107080
JAX00000678	1	12130044	12130044
JAX00242044	1	12130824	12130824
JAX00242047	1	12141917	12141917
JAX00242048	1	12142143	12142143
JAX00242049	1	12142283	12142283
JAX00000680	1	12153987	12153987
JAX00242056	1	12181891	12181891
JAX00242057	1	12182115	12182115
JAX00000682	1	12183226	12183226
JAX00000683	1	12183352	12183352
JAX00242059	1	12228707	12228707
JAX00242060	1	12228832	12228832
JAX00242061	1	12231419	12231419
JAX00242063	1	12240654	12240654
JAX00242065	1	12241400	12241400
JAX00000687	1	12263836	12263836
JAX00000689	1	12266858	12266858
JAX00190818	1	12272816	12272816
JAX00190819	1	12272870	12272870
JAX00242067	1	12276515	12276515
JAX00242068	1	12276707	12276707
JAX00242070	1	12278853	12278853
JAX00242071	1	12286443	12286443
JAX00242072	1	12299216	12299216
JAX00242073	1	12304951	12304951
JAX00000692	1	12305563	12305563
JAX00242074	1	12310366	12310366
JAX00242076	1	12325370	12325370
JAX00242077	1	12328691	12328691
JAX00242078	1	12328928	12328928
JAX00242079	1	12330436	12330436
JAX00242080	1	12336929	12336929
JAX00000693	1	12342585	12342585
JAX00000694	1	12343028	12343028
JAX00000695	1	12345020	12345020
JAX00242081	1	12357454	12357454
JAX00242082	1	12357469	12357469
JAX00242083	1	12357962	12357962
JAX00242084	1	12358587	12358587
JAX00242085	1	12358759	12358759
JAX00242086	1	12382555	12382555
JAX00000696	1	12382902	12382902
JAX00242087	1	12388729	12388729
JAX00242088	1	12392079	12392079
JAX00242089	1	12392289	12392289
JAX00242090	1	12393342	12393342
JAX00242091	1	12396737	12396737
JAX00242092	1	12397407	12397407
JAX00242093	1	12397893	12397893
JAX00000699	1	12411063	12411063
JAX00242096	1	12414083	12414083
JAX00242097	1	12427442	12427442
JAX00242098	1	12427934	12427934
JAX00188671	1	12443353	12443353
JAX00190823	1	12456150	12456150
JAX00190824	1	12456422	12456422
JAX00000702	1	12463308	12463308
JAX00000703	1	12463370	12463370
JAX00000704	1	12463595	12463595
JAX00242100	1	12468050	12468050
JAX00242101	1	12469014	12469014
JAX00242102	1	12483476	12483476
JAX00242103	1	12501630	12501630
JAX00000705	1	12506334	12506334
JAX00000706	1	12506479	12506479
JAX00000708	1	12542994	12542994
JAX00242104	1	12543082	12543082
JAX00000710	1	12546717	12546717
JAX00242105	1	12558259	12558259
JAX00242106	1	12559885	12559885
JAX00000711	1	12574873	12574873
JAX00000712	1	12585330	12585330
JAX00000713	1	12600610	12600610
JAX00242108	1	12603406	12603406
JAX00242109	1	12604013	12604013
JAX00242110	1	12605322	12605322
JAX00000714	1	12621012	12621012
JAX00000715	1	12621622	12621622
JAX00000716	1	12631800	12631800
JAX00242111	1	12646559	12646559
JAX00242113	1	12648374	12648374
JAX00000717	1	12664683	12664683
JAX00000719	1	12666022	12666022
JAX00242114	1	12669987	12669987
JAX00242115	1	12670656	12670656
JAX00188672	1	12704683	12704683
JAX00000720	1	12714032	12714032
JAX00242116	1	12716632	12716632
JAX00000721	1	12719684	12719684
JAX00190825	1	12719787	12719787
JAX00242119	1	12720081	12720081
JAX00242120	1	12720994	12720994
JAX00000722	1	12721533	12721533
JAX00242121	1	12721699	12721699
JAX00242124	1	12738229	12738229
JAX00242125	1	12741095	12741095
JAX00242127	1	12743248	12743248
JAX00000723	1	12756909	12756909
JAX00242128	1	12757799	12757799
JAX00242129	1	12760047	12760047
JAX00242130	1	12760810	12760810
JAX00000725	1	12761520	12761520
JAX00242131	1	12763402	12763402
JAX00242132	1	12766674	12766674
JAX00242133	1	12766919	12766919
JAX00242135	1	12770480	12770480
JAX00242136	1	12770774	12770774
JAX00242137	1	12770845	12770845
JAX00242138	1	12772161	12772161
JAX00242139	1	12776022	12776022
JAX00242141	1	12780424	12780424
JAX00242142	1	12781243	12781243
JAX00242143	1	12781902	12781902
JAX00242146	1	12788026	12788026
JAX00242147	1	12790289	12790289
JAX00000728	1	12796820	12796820
JAX00242150	1	12797677	12797677
JAX00242151	1	12800564	12800564
JAX00242152	1	12800591	12800591
JAX00242153	1	12803490	12803490
JAX00190828	1	12812634	12812634
JAX00242157	1	12812993	12812993
JAX00242158	1	12813183	12813183
JAX00190830	1	12813232	12813232
JAX00242159	1	12813311	12813311
JAX00242160	1	12813374	12813374
JAX00242161	1	12814411	12814411
JAX00242162	1	12815058	12815058
JAX00242163	1	12815713	12815713
JAX00242164	1	12815751	12815751
JAX00242167	1	12828819	12828819
JAX00242168	1	12830045	12830045
JAX00242170	1	12847873	12847873
JAX00242173	1	12857191	12857191
JAX00242174	1	12884801	12884801
JAX00242175	1	12885485	12885485
JAX00242176	1	12907663	12907663
JAX00000735	1	12908554	12908554
JAX00242177	1	12910142	12910142
JAX00000736	1	12910270	12910270
JAX00000737	1	12910359	12910359
JAX00242178	1	12913164	12913164
JAX00242179	1	12915089	12915089
JAX00242180	1	12915109	12915109
JAX00242183	1	12918941	12918941
JAX00242186	1	12920352	12920352
JAX00242187	1	12922189	12922189
JAX00242188	1	12922320	12922320
JAX00000738	1	12924968	12924968
JAX00242190	1	12926732	12926732
JAX00242191	1	12928525	12928525
JAX00242192	1	12930185	12930185
JAX00242193	1	12930613	12930613
JAX00242195	1	12931128	12931128
JAX00242196	1	12931193	12931193
JAX00242197	1	12932369	12932369
JAX00242198	1	12932503	12932503
JAX00242199	1	12935911	12935911
JAX00242200	1	12935960	12935960
JAX00242201	1	12937267	12937267
JAX00242202	1	12944032	12944032
JAX00242203	1	12944072	12944072
JAX00242208	1	12951514	12951514
JAX00000739	1	12956344	12956344
JAX00000740	1	12956613	12956613
JAX00242210	1	12964308	12964308
JAX00188673	1	12967542	12967542
JAX00242211	1	12967672	12967672
JAX00000741	1	12979167	12979167
JAX00242213	1	12980527	12980527
JAX00242214	1	12984492	12984492
JAX00242217	1	12985420	12985420
JAX00190831	1	12997349	12997349
JAX00190832	1	13000943	13000943
JAX00242220	1	13006533	13006533
JAX00242221	1	13006941	13006941
JAX00242222	1	13006964	13006964
JAX00242226	1	13028329	13028329
JAX00242227	1	13028888	13028888
JAX00242229	1	13030323	13030323
JAX00242230	1	13032498	13032498
JAX00242232	1	13038038	13038038
JAX00000747	1	13045800	13045800
JAX00242235	1	13046442	13046442
JAX00242236	1	13051226	13051226
JAX00242237	1	13051492	13051492
JAX00242238	1	13056066	13056066
JAX00242239	1	13057084	13057084
JAX00000748	1	13062292	13062292
JAX00242240	1	13062515	13062515
JAX00242241	1	13062752	13062752
JAX00242242	1	13062778	13062778
JAX00242243	1	13063422	13063422
JAX00242244	1	13076585	13076585
JAX00242245	1	13077031	13077031
JAX00242246	1	13078841	13078841
JAX00242247	1	13078931	13078931
JAX00242248	1	13078948	13078948
JAX00242249	1	13082083	13082083
JAX00242250	1	13082283	13082283
JAX00242253	1	13095727	13095727
JAX00242254	1	13095780	13095780
JAX00242257	1	13101653	13101653
JAX00242258	1	13103704	13103704
JAX00000750	1	13104365	13104365
JAX00242260	1	13104407	13104407
JAX00242262	1	13106305	13106305
JAX00242264	1	13110513	13110513
JAX00242265	1	13112351	13112351
JAX00242267	1	13115594	13115594
JAX00000752	1	13115698	13115698
JAX00242268	1	13115902	13115902
JAX00242270	1	13116260	13116260
JAX00242271	1	13117109	13117109
JAX00242272	1	13132086	13132086
JAX00242274	1	13135665	13135665
JAX00000753	1	13145157	13145157
JAX00000754	1	13145538	13145538
JAX00242277	1	13152771	13152771
JAX00000755	1	13153343	13153343
JAX00242278	1	13166681	13166681
JAX00242280	1	13172808	13172808
JAX00242281	1	13175947	13175947
JAX00242282	1	13176276	13176276
JAX00242283	1	13176434	13176434
JAX00242284	1	13179163	13179163
JAX00242285	1	13179982	13179982
JAX00242288	1	13182317	13182317
JAX00000756	1	13184872	13184872
JAX00242289	1	13185218	13185218
JAX00242290	1	13191764	13191764
JAX00242291	1	13192886	13192886
JAX00000758	1	13192922	13192922
JAX00242292	1	13193337	13193337
JAX00242294	1	13193838	13193838
JAX00242295	1	13194265	13194265
JAX00242296	1	13194738	13194738
JAX00242297	1	13194908	13194908
JAX00242298	1	13195494	13195494
JAX00242300	1	13204708	13204708
JAX00242303	1	13215717	13215717
JAX00000759	1	13216787	13216787
JAX00242305	1	13223004	13223004
JAX00242307	1	13225267	13225267
JAX00242308	1	13225340	13225340
JAX00242309	1	13225701	13225701
JAX00242311	1	13226478	13226478
JAX00242312	1	13227889	13227889
JAX00190837	1	13230378	13230378
JAX00000760	1	13230529	13230529
JAX00000761	1	13231326	13231326
JAX00242313	1	13232111	13232111
JAX00242314	1	13235879	13235879
JAX00242315	1	13236012	13236012
JAX00242316	1	13241798	13241798
JAX00242317	1	13242113	13242113
JAX00242318	1	13242213	13242213
JAX00242319	1	13243646	13243646
JAX00242320	1	13243757	13243757
JAX00242323	1	13249249	13249249
JAX00242324	1	13254861	13254861
JAX00000762	1	13258170	13258170
JAX00242325	1	13264763	13264763
JAX00000763	1	13265351	13265351
JAX00242326	1	13265590	13265590
JAX00190838	1	13265811	13265811
JAX00242327	1	13268118	13268118
JAX00242328	1	13268460	13268460
JAX00242329	1	13272336	13272336
JAX00000764	1	13279810	13279810
JAX00242331	1	13288309	13288309
JAX00190839	1	13291088	13291088
JAX00000765	1	13291192	13291192
JAX00000766	1	13294602	13294602
JAX00242332	1	13297840	13297840
JAX00242333	1	13298220	13298220
JAX00242334	1	13298246	13298246
JAX00242335	1	13301693	13301693
JAX00242336	1	13304093	13304093
JAX00242341	1	13312264	13312264
JAX00242342	1	13312500	13312500
JAX00242343	1	13312652	13312652
JAX00242344	1	13315375	13315375
JAX00242345	1	13316144	13316144
JAX00242346	1	13316397	13316397
JAX00000768	1	13329561	13329561
JAX00242347	1	13331027	13331027
JAX00242349	1	13332164	13332164
JAX00242351	1	13333935	13333935
JAX00242352	1	13336736	13336736
JAX00242356	1	13338482	13338482
JAX00242357	1	13339998	13339998
JAX00000769	1	13346082	13346082
JAX00242366	1	13357845	13357845
JAX00242367	1	13358203	13358203
JAX00190841	1	13376191	13376191
JAX00000772	1	13391551	13391551
JAX00242370	1	13400435	13400435
JAX00242372	1	13404598	13404598
JAX00000773	1	13404705	13404705
JAX00000774	1	13413892	13413892
JAX00000775	1	13426008	13426008
JAX00000776	1	13426091	13426091
JAX00242373	1	13430843	13430843
JAX00188674	1	13434362	13434362
JAX00190842	1	13434405	13434405
JAX00242376	1	13441299	13441299
JAX00242377	1	13441499	13441499
JAX00242378	1	13444415	13444415
JAX00242380	1	13452826	13452826
JAX00000777	1	13453789	13453789
JAX00242381	1	13456108	13456108
JAX00242384	1	13458032	13458032
JAX00000778	1	13458273	13458273
JAX00000779	1	13458314	13458314
JAX00242385	1	13475151	13475151
JAX00242386	1	13475830	13475830
JAX00242392	1	13484683	13484683
JAX00242393	1	13515113	13515113
JAX00242394	1	13519586	13519586
JAX00242395	1	13519986	13519986
JAX00000782	1	13521564	13521564
JAX00242396	1	13522486	13522486
JAX00242397	1	13525558	13525558
JAX00242401	1	13536110	13536110
JAX00242403	1	13548853	13548853
JAX00242404	1	13548873	13548873
JAX00000784	1	13549262	13549262
JAX00000785	1	13549419	13549419
JAX00190846	1	13551114	13551114
JAX00242406	1	13555690	13555690
JAX00242408	1	13559086	13559086
JAX00000787	1	13584917	13584917
JAX00000788	1	13584939	13584939
JAX00242410	1	13603419	13603419
JAX00190848	1	13616813	13616813
JAX00190849	1	13616951	13616951
JAX00242412	1	13618088	13618088
JAX00242414	1	13619229	13619229
JAX00242415	1	13621957	13621957
JAX00000789	1	13623774	13623774
JAX00242417	1	13623989	13623989
JAX00000790	1	13626437	13626437
JAX00242418	1	13626607	13626607
JAX00242419	1	13626685	13626685
JAX00242420	1	13633462	13633462
JAX00242422	1	13641446	13641446
JAX00242423	1	13644220	13644220
JAX00242425	1	13644390	13644390
JAX00242426	1	13644499	13644499
JAX00242427	1	13646201	13646201
JAX00242430	1	13650630	13650630
JAX00000794	1	13654026	13654026
JAX00242432	1	13675466	13675466
JAX00000795	1	13691018	13691018
JAX00242436	1	13691517	13691517
JAX00242437	1	13697099	13697099
JAX00242438	1	13697141	13697141
JAX00242439	1	13698010	13698010
JAX00242440	1	13698047	13698047
JAX00242441	1	13698071	13698071
JAX00000797	1	13718274	13718274
JAX00242443	1	13730035	13730035
JAX00242446	1	13746408	13746408
JAX00242448	1	13768084	13768084
JAX00242449	1	13769215	13769215
JAX00242450	1	13769546	13769546
JAX00242451	1	13769629	13769629
JAX00242452	1	13770056	13770056
JAX00242455	1	13772683	13772683
JAX00242459	1	13778182	13778182
JAX00242460	1	13778219	13778219
JAX00000802	1	13779060	13779060
JAX00242462	1	13779512	13779512
JAX00000803	1	13779804	13779804
JAX00242464	1	13780770	13780770
JAX00190851	1	13791733	13791733
JAX00242467	1	13811672	13811672
JAX00242469	1	13811849	13811849
JAX00242470	1	13821826	13821826
JAX00242471	1	13822580	13822580
JAX00190854	1	13824216	13824216
JAX00242472	1	13825974	13825974
JAX00242474	1	13827533	13827533
JAX00242475	1	13831954	13831954
JAX00242476	1	13832148	13832148
JAX00242479	1	13832704	13832704
JAX00242480	1	13845450	13845450
JAX00242481	1	13846079	13846079
JAX00242483	1	13849893	13849893
JAX00000807	1	13850888	13850888
JAX00000808	1	13852694	13852694
JAX00242485	1	13855510	13855510
JAX00242487	1	13855696	13855696
JAX00242488	1	13859999	13859999
JAX00242489	1	13860155	13860155
JAX00242492	1	13870323	13870323
JAX00242493	1	13870364	13870364
JAX00242494	1	13870979	13870979
JAX00000809	1	13879467	13879467
JAX00000810	1	13890849	13890849
JAX00242495	1	13902793	13902793
JAX00242496	1	13904382	13904382
JAX00242497	1	13904583	13904583
JAX00242498	1	13906150	13906150
JAX00242499	1	13906952	13906952
JAX00000812	1	13909261	13909261
JAX00242500	1	13910303	13910303
JAX00190858	1	13969743	13969743
JAX00242503	1	13972152	13972152
JAX00242504	1	13975841	13975841
JAX00000816	1	13981273	13981273
JAX00000817	1	13983565	13983565
JAX00242505	1	13993698	13993698
JAX00242506	1	13993740	13993740
JAX00242507	1	13993870	13993870
JAX00242508	1	13993950	13993950
JAX00242509	1	13994466	13994466
JAX00242510	1	13994733	13994733
JAX00242511	1	13994959	13994959
JAX00242512	1	14007650	14007650
JAX00000819	1	14025502	14025502
JAX00000820	1	14027931	14027931
JAX00242514	1	14032989	14032989
JAX00242515	1	14036738	14036738
JAX00000822	1	14049029	14049029
JAX00000823	1	14065376	14065376
JAX00000824	1	14067111	14067111
JAX00242517	1	14067333	14067333
JAX00242519	1	14088642	14088642
JAX00242521	1	14100338	14100338
JAX00242522	1	14101442	14101442
JAX00000826	1	14114675	14114675
JAX00000827	1	14118585	14118585
JAX00242525	1	14128498	14128498
JAX00242526	1	14129955	14129955
JAX00242527	1	14130127	14130127
JAX00242528	1	14133715	14133715
JAX00000830	1	14151054	14151054
JAX00190861	1	14184725	14184725
JAX00242532	1	14186332	14186332
JAX00000831	1	14189376	14189376
JAX00000832	1	14195061	14195061
JAX00000833	1	14195603	14195603
JAX00242533	1	14197086	14197086
JAX00242534	1	14204987	14204987
JAX00242535	1	14205067	14205067
JAX00000834	1	14206892	14206892
JAX00242536	1	14212349	14212349
JAX00242537	1	14214035	14214035
JAX00000836	1	14217106	14217106
JAX00242538	1	14217511	14217511
JAX00242539	1	14219537	14219537
JAX00724538	1	14223204	14223204
JAX00242541	1	14228769	14228769
JAX00242544	1	14248262	14248262
JAX00242548	1	14271851	14271851
JAX00242551	1	14281913	14281913
JAX00000841	1	14302525	14302525
JAX00000842	1	14304039	14304039
JAX00242554	1	14304445	14304445
JAX00242555	1	14305182	14305182
JAX00242557	1	14308624	14308624
JAX00190862	1	14319021	14319021
JAX00242560	1	14339249	14339249
JAX00242562	1	14339497	14339497
JAX00000843	1	14352941	14352941
JAX00000845	1	14358738	14358738
JAX00242565	1	14363759	14363759
JAX00242566	1	14372885	14372885
JAX00000846	1	14373768	14373768
JAX00242567	1	14374339	14374339
JAX00000847	1	14374892	14374892
JAX00242568	1	14375179	14375179
JAX00000848	1	14383586	14383586
JAX00188676	1	14405189	14405189
JAX00242569	1	14407635	14407635
JAX00000849	1	14410153	14410153
JAX00000850	1	14417517	14417517
JAX00000851	1	14422793	14422793
JAX00242571	1	14424111	14424111
JAX00242572	1	14424165	14424165
JAX00242574	1	14447626	14447626
JAX00242578	1	14461632	14461632
JAX00000852	1	14463433	14463433
JAX00000853	1	14464945	14464945
JAX00242579	1	14474489	14474489
JAX00242580	1	14475707	14475707
JAX00242581	1	14477287	14477287
JAX00242582	1	14477395	14477395
JAX00000855	1	14493985	14493985
JAX00000856	1	14494167	14494167
JAX00242583	1	14503479	14503479
JAX00000857	1	14508074	14508074
JAX00242584	1	14518425	14518425
JAX00237285	1	14528110	14528110
JAX00000858	1	14532212	14532212
JAX00000859	1	14532406	14532406
JAX00242585	1	14533357	14533357
JAX00242586	1	14533976	14533976
JAX00242588	1	14534251	14534251
JAX00242589	1	14534350	14534350
JAX00242590	1	14534527	14534527
JAX00242591	1	14556314	14556314
JAX00242592	1	14558862	14558862
JAX00242593	1	14559796	14559796
JAX00242595	1	14566934	14566934
JAX00242596	1	14567270	14567270
JAX00242597	1	14567637	14567637
JAX00000862	1	14569103	14569103
JAX00000863	1	14569413	14569413
JAX00242598	1	14600775	14600775
JAX00242599	1	14601830	14601830
JAX00242600	1	14605187	14605187
JAX00242601	1	14612407	14612407
JAX00000864	1	14615840	14615840
JAX00000865	1	14616585	14616585
JAX00242603	1	14646210	14646210
JAX00000867	1	14651016	14651016
JAX00242604	1	14657569	14657569
JAX00242606	1	14659003	14659003
JAX00242607	1	14659156	14659156
JAX00242609	1	14667103	14667103
JAX00242610	1	14680827	14680827
JAX00242611	1	14681349	14681349
JAX00242612	1	14682205	14682205
JAX00190868	1	14695999	14695999
JAX00242614	1	14705898	14705898
JAX00242615	1	14706290	14706290
JAX00242616	1	14707928	14707928
JAX00242617	1	14707959	14707959
JAX00242618	1	14722351	14722351
JAX00242619	1	14722455	14722455
JAX00242621	1	14726278	14726278
JAX00242623	1	14726543	14726543
JAX00242628	1	14737863	14737863
JAX00242629	1	14738013	14738013
JAX00242630	1	14738211	14738211
JAX00242631	1	14738641	14738641
JAX00242633	1	14743473	14743473
JAX00242634	1	14743725	14743725
JAX00242635	1	14743835	14743835
JAX00242642	1	14753333	14753333
[truncated: 432,149 more rows]
