# Supplementary material for: Spatial statistical tools for genome-wide mutation cluster detection under a microarray probe sampling system
Source: PLoS One. 2018 Sep 25;13(9):e0204156. doi: 10.1371/journal.pone.0204156 (PMC6155535; doi:10.1371/journal.pone.0204156)
Supplement: S2 Dataset — Chromosomal positions of SNP genotype differences in normal cerebellar tissue from chromosome 6 of a mouse with a known mixed genetic background of two common inbred mouse strains (75% C57BL/6J and 25% CBA/CaJ). (CSV) [file pone.0204156.s019.csv]

Probe.Set.ID	Chromosome	Chromosome.position..bp.
JAX00137327	6	3218935
JAX00137329	6	3259136
JAX00137332	6	3321606
JAX00137333	6	3321945
JAX00137335	6	3360097
JAX00137336	6	3360126
JAX00137337	6	3384871
JAX00137339	6	3423921
JAX00137352	6	3577080
JAX00137366	6	3797193
JAX00137382	6	3999571
JAX00137383	6	4015800
JAX00137385	6	4023790
JAX00137386	6	4041309
JAX00137389	6	4082803
JAX00137390	6	4099257
JAX00137392	6	4140718
JAX00137393	6	4145318
JAX00137394	6	4146735
JAX00137395	6	4179363
JAX00137404	6	4302096
JAX00137405	6	4302224
JAX00137406	6	4304946
JAX00137410	6	4366105
JAX00137412	6	4378864
JAX00137415	6	4433987
JAX00137418	6	4458700
JAX00137434	6	4692042
JAX00137441	6	4778640
JAX00137443	6	4802111
JAX00137445	6	4817935
JAX00137446	6	4850201
JAX00137463	6	5078915
JAX00137470	6	5169595
JAX00137473	6	5219016
JAX00137475	6	5224405
JAX00137476	6	5265539
JAX00137477	6	5265798
JAX00137478	6	5276286
JAX00137482	6	5332094
JAX00137485	6	5381436
JAX00137541	6	6114040
JAX00137554	6	6297296
JAX00137555	6	6297337
JAX00137556	6	6305455
JAX00137558	6	6356384
JAX00137560	6	6361502
JAX00137563	6	6411844
JAX00137564	6	6414575
JAX00137567	6	6459573
JAX00137568	6	6462727
JAX00137570	6	6498553
JAX00137573	6	6536229
JAX00137574	6	6538776
JAX00137575	6	6573467
JAX00137576	6	6583041
JAX00137577	6	6583173
JAX00137578	6	6618692
JAX00137581	6	6661714
JAX00137582	6	6679325
JAX00137583	6	6679390
JAX00137585	6	6697057
JAX00137587	6	6733199
JAX00137588	6	6742914
JAX00137589	6	6744196
JAX00137590	6	6765296
JAX00137592	6	6798876
JAX00137593	6	6800920
JAX00137594	6	6801076
JAX00137597	6	6856723
JAX00137599	6	6881122
JAX00137600	6	6893030
JAX00137601	6	6893077
JAX00137603	6	6947717
JAX00137606	6	6991096
JAX00137607	6	6992635
JAX00137608	6	7014864
JAX00137610	6	7034168
JAX00137611	6	7041460
JAX00137612	6	7062918
JAX00137614	6	7085255
JAX00137615	6	7092260
JAX00137619	6	7148742
JAX00137635	6	7375311
JAX00137636	6	7384971
JAX00137637	6	7394787
JAX00137638	6	7408559
JAX00137641	6	7457747
JAX00137643	6	7479579
JAX00137644	6	7512626
JAX00137645	6	7512646
JAX00137648	6	7545276
JAX00137649	6	7559665
JAX00137651	6	7579468
JAX00137654	6	7612650
JAX00137655	6	7623709
JAX00137657	6	7666593
JAX00137669	6	7820778
JAX00137670	6	7826210
JAX00138050	6	13048980
JAX00138054	6	13103319
JAX00138057	6	13135398
JAX00138058	6	13141039
JAX00138062	6	13214519
JAX00138070	6	13304199
JAX00138078	6	13421274
JAX00138079	6	13421417
JAX00138086	6	13539649
JAX00138088	6	13540310
JAX00138091	6	13579709
JAX00138114	6	13897335
JAX00138115	6	13897615
JAX00138118	6	13942028
JAX00138119	6	13973156
JAX00138121	6	13976228
JAX00138122	6	14008235
JAX00138127	6	14056735
JAX00138128	6	14097353
JAX00138130	6	14116001
JAX00138131	6	14132231
JAX00138133	6	14140783
JAX00138143	6	14285761
JAX00138144	6	14285901
JAX00138145	6	14293546
JAX00138146	6	14338242
JAX00138153	6	14418372
JAX00138154	6	14418505
JAX00138156	6	14471420
JAX00138200	6	15096672
JAX00138269	6	16009391
JAX00138270	6	16009472
JAX00138271	6	16026655
JAX00138278	6	16122516
JAX00138279	6	16123983
JAX00138281	6	16162911
JAX00138282	6	16166014
JAX00138287	6	16248241
JAX00138293	6	16331025
JAX00138302	6	16454693
JAX00138317	6	16647176
JAX00138319	6	16678132
JAX00138337	6	16917364
JAX00138341	6	16974166
JAX00138347	6	17070279
JAX00138349	6	17079065
JAX00138350	6	17092040
JAX00138351	6	17101808
JAX00138352	6	17115919
JAX00138356	6	17174238
JAX00138360	6	17218887
JAX00138365	6	17298871
JAX00138368	6	17357190
JAX00138369	6	17357793
JAX00138370	6	17359090
JAX00138372	6	17371694
JAX00138373	6	17396661
JAX00138374	6	17400629
JAX00138375	6	17411006
JAX00138376	6	17439304
JAX00138377	6	17453503
JAX00138379	6	17467666
JAX00138382	6	17494992
JAX00138384	6	17523256
JAX00138391	6	17619445
JAX00138392	6	17666479
JAX00138412	6	17901773
JAX00138413	6	17922618
JAX00138414	6	17922784
JAX00138415	6	17943293
JAX00138417	6	17968230
JAX00138421	6	18024441
JAX00138423	6	18060893
JAX00138425	6	18092528
JAX00138426	6	18093036
JAX00138427	6	18110234
JAX00138428	6	18130832
JAX00138429	6	18132192
JAX00138430	6	18145831
JAX00138436	6	18227945
JAX00138437	6	18256559
JAX00138438	6	18257220
JAX00138439	6	18258078
JAX00138440	6	18282523
JAX00138441	6	18286499
JAX00138442	6	18299623
JAX00138443	6	18336035
JAX00138743	6	22346763
JAX00138746	6	22362123
JAX00138747	6	22362210
JAX00138749	6	22400365
JAX00138752	6	22441289
JAX00138756	6	22513420
JAX00138757	6	22513481
JAX00138758	6	22531124
JAX00138759	6	22531147
JAX00138762	6	22586837
JAX00138778	6	22785425
JAX00138779	6	22822783
JAX00138781	6	22835248
JAX00138782	6	22848509
JAX00138783	6	22859985
JAX00138784	6	22860801
JAX00138785	6	22895423
JAX00138786	6	22896100
JAX00138787	6	22896214
JAX00138790	6	22936219
JAX00138793	6	22984485
JAX00138794	6	23007306
JAX00138797	6	23043200
JAX00138798	6	23060446
JAX00138802	6	23119746
JAX00138804	6	23144654
JAX00138805	6	23153567
JAX00138809	6	23217313
JAX00138810	6	23217883
JAX00138811	6	23218051
JAX00138815	6	23303557
JAX00138983	6	25539431
JAX00138996	6	25695045
JAX00139000	6	25748459
JAX00139001	6	25764203
JAX00139002	6	25769283
JAX00139003	6	25780171
JAX00139004	6	25831877
JAX00139005	6	25831999
JAX00139006	6	25863030
JAX00139007	6	25864590
JAX00139008	6	25864999
JAX00139011	6	25901922
JAX00139022	6	26078884
JAX00139023	6	26079462
JAX00139024	6	26091947
JAX00139025	6	26092152
JAX00139026	6	26092375
JAX00139033	6	26217263
JAX00139038	6	26277608
JAX00139039	6	26282175
JAX00139040	6	26309070
JAX00139041	6	26309277
JAX00139043	6	26332486
JAX00139044	6	26336020
JAX00139047	6	26395599
JAX00139048	6	26402724
JAX00139049	6	26421312
JAX00139071	6	26699483
JAX00139117	6	27332703
JAX00139142	6	27662312
JAX00139147	6	27731761
JAX00139150	6	27769224
JAX00139162	6	27933255
JAX00139164	6	27942226
JAX00139196	6	28388139
JAX00139199	6	28424192
JAX00139200	6	28428935
JAX00139201	6	28442450
JAX00139202	6	28442814
JAX00139203	6	28462668
JAX00139205	6	28501382
JAX00139206	6	28503978
JAX00139207	6	28541297
JAX00139208	6	28541426
JAX00139209	6	28548455
JAX00139210	6	28561229
JAX00139211	6	28566549
JAX00139214	6	28621297
JAX00139215	6	28625868
JAX00139217	6	28665963
JAX00139218	6	28677692
JAX00139222	6	28724928
JAX00139229	6	28827867
JAX00139244	6	29017397
JAX00139246	6	29042698
JAX00139250	6	29101456
JAX00139251	6	29109924
JAX00139252	6	29123709
JAX00139253	6	29127041
JAX00139270	6	29360953
JAX00139281	6	29517304
JAX00139290	6	29639335
JAX00139291	6	29659740
JAX00139294	6	29703889
JAX00139297	6	29735481
JAX00139299	6	29755547
JAX00139309	6	29906944
JAX00139311	6	29918029
JAX00139314	6	29959938
JAX00139315	6	29979653
JAX00139316	6	29989852
JAX00139317	6	29991179
JAX00139318	6	30001538
JAX00139321	6	30051149
JAX00139322	6	30066527
JAX00139323	6	30068960
JAX00139325	6	30103575
JAX00139326	6	30104625
JAX00139328	6	30145576
JAX00139329	6	30145604
JAX00139332	6	30191878
JAX00139333	6	30208625
JAX00139334	6	30209206
JAX00139335	6	30223156
JAX00139337	6	30266417
JAX00139338	6	30271191
JAX00139381	6	30872499
JAX00139471	6	32072366
JAX00139483	6	32223683
JAX00139485	6	32256918
JAX00139486	6	32270068
JAX00139488	6	32281034
JAX00139490	6	32313720
JAX00139491	6	32322391
JAX00139493	6	32348064
JAX00139502	6	32489324
JAX00139503	6	32495038
JAX00139506	6	32527812
JAX00139507	6	32561729
JAX00139509	6	32574034
JAX00139513	6	32631675
JAX00139514	6	32634887
JAX00139515	6	32635004
JAX00139516	6	32677346
JAX00139517	6	32689659
JAX00139518	6	32689715
JAX00139522	6	32740081
JAX00139523	6	32740581
JAX00139524	6	32775584
JAX00139525	6	32787049
JAX00139526	6	32799351
JAX00139527	6	32800650
JAX00139528	6	32830709
JAX00139530	6	32854787
JAX00139531	6	32871831
JAX00139532	6	32878940
JAX00139533	6	32886069
JAX00139534	6	32911267
JAX00139535	6	32911463
JAX00141171	6	54899850
JAX00141588	6	60541373
JAX00146156	6	121678431
JAX00189801	6	3994536
JAX00189802	6	4289449
JAX00189803	6	5326874
JAX00189811	6	16559860
JAX00189814	6	17177271
JAX00189815	6	18109397
JAX00189825	6	30125569
JAX00189837	6	40029337
JAX00189870	6	68900983
JAX00228653	6	14167011
JAX00228654	6	14210011
JAX00228801	6	22507424
JAX00228803	6	22563305
JAX00601829	6	3228574
JAX00601849	6	3419186
JAX00601851	6	3423239
JAX00601854	6	3430834
JAX00601885	6	3715692
JAX00601912	6	3979404
JAX00601913	6	3979430
JAX00601915	6	3984107
JAX00601917	6	4001522
JAX00601934	6	4089444
JAX00601935	6	4096616
JAX00601936	6	4096639
JAX00601943	6	4138552
JAX00601948	6	4155493
JAX00601962	6	4204335
JAX00601978	6	4283229
JAX00601979	6	4286036
JAX00601980	6	4289139
JAX00601994	6	4369580
JAX00601995	6	4371509
JAX00601996	6	4373416
JAX00602032	6	4622518
JAX00602033	6	4623305
JAX00602045	6	4761377
JAX00602047	6	4776331
JAX00602051	6	4780689
JAX00602052	6	4780885
JAX00602053	6	4783033
JAX00602064	6	4814133
JAX00602067	6	4838131
JAX00602097	6	5092005
JAX00602117	6	5237844
JAX00602118	6	5237875
JAX00602119	6	5238075
JAX00602124	6	5293157
JAX00602126	6	5293530
JAX00602127	6	5293574
JAX00602139	6	5356895
JAX00602167	6	5531265
JAX00602275	6	6293262
JAX00602276	6	6293375
JAX00602277	6	6297788
JAX00602285	6	6363699
JAX00602306	6	6496799
JAX00602307	6	6497422
JAX00602310	6	6499091
JAX00602311	6	6501699
JAX00602313	6	6503503
JAX00602321	6	6515029
JAX00602323	6	6548589
JAX00602324	6	6549097
JAX00602332	6	6626879
JAX00602333	6	6630933
JAX00602334	6	6631081
JAX00602335	6	6631190
JAX00602337	6	6647584
JAX00602353	6	6727357
JAX00602354	6	6731306
JAX00602359	6	6751125
JAX00602366	6	6782993
JAX00602383	6	6882522
JAX00602426	6	7149231
JAX00602460	6	7366899
JAX00602461	6	7368691
JAX00602462	6	7368719
JAX00602463	6	7371355
JAX00602466	6	7386306
JAX00602467	6	7386396
JAX00602469	6	7386686
JAX00602474	6	7410243
JAX00602477	6	7417969
JAX00602484	6	7455953
JAX00602487	6	7456398
JAX00602488	6	7456507
JAX00602489	6	7457007
JAX00602499	6	7499879
JAX00602518	6	7612796
JAX00602532	6	7706508
JAX00602566	6	7820850
JAX00603304	6	13048058
JAX00603305	6	13048230
JAX00603307	6	13052235
JAX00603309	6	13053983
JAX00603311	6	13058251
JAX00603312	6	13061725
JAX00603318	6	13135982
JAX00603322	6	13168443
JAX00603328	6	13213595
JAX00603332	6	13244518
JAX00603335	6	13245033
JAX00603343	6	13273047
JAX00603344	6	13310449
JAX00603347	6	13319502
JAX00603348	6	13321665
JAX00603360	6	13382559
JAX00603362	6	13388856
JAX00603363	6	13394611
JAX00603366	6	13396140
JAX00603370	6	13413567
JAX00603371	6	13417194
JAX00603379	6	13486770
JAX00603432	6	13922941
JAX00603434	6	13924486
JAX00603435	6	13924663
JAX00603436	6	13924746
JAX00603443	6	13969070
JAX00603455	6	13997869
JAX00603463	6	14066558
JAX00603464	6	14069872
JAX00603465	6	14069912
JAX00603468	6	14104397
JAX00603474	6	14243680
JAX00603477	6	14244836
JAX00603501	6	14376193
JAX00603505	6	14386614
JAX00603514	6	14436097
JAX00603516	6	14449292
JAX00603523	6	14474867
JAX00603528	6	14488602
JAX00603586	6	15027658
JAX00603587	6	15027746
JAX00603588	6	15044791
JAX00603589	6	15045076
JAX00603590	6	15045258
JAX00603591	6	15046360
JAX00603593	6	15066455
JAX00603597	6	15080147
JAX00603602	6	15109321
JAX00603603	6	15109355
JAX00603604	6	15136267
JAX00603611	6	15151399
JAX00603769	6	16016946
JAX00603771	6	16017836
JAX00603884	6	16933448
JAX00603885	6	16933588
JAX00603912	6	17088567
JAX00603920	6	17111250
JAX00603936	6	17191348
JAX00603938	6	17196152
JAX00603947	6	17218724
JAX00603975	6	17368384
JAX00603976	6	17368784
JAX00603989	6	17430157
JAX00603990	6	17431273
JAX00603997	6	17438805
JAX00604002	6	17453748
JAX00604004	6	17454930
JAX00604007	6	17472986
JAX00604009	6	17473130
JAX00604015	6	17477526
JAX00604016	6	17477697
JAX00604020	6	17478593
JAX00604021	6	17478628
JAX00604022	6	17478665
JAX00604023	6	17481172
JAX00604025	6	17493049
JAX00604026	6	17495916
JAX00604034	6	17506785
JAX00604037	6	17507412
JAX00604038	6	17510413
JAX00604040	6	17513662
JAX00604041	6	17513796
JAX00604079	6	17764254
JAX00604108	6	17892077
JAX00604112	6	17915800
JAX00604113	6	17916068
JAX00604114	6	17916284
JAX00604116	6	17918269
JAX00604121	6	17924274
JAX00604123	6	17926038
JAX00604152	6	18131749
JAX00604156	6	18143222
JAX00604159	6	18159098
JAX00604160	6	18159197
JAX00604161	6	18160261
JAX00604166	6	18164481
JAX00604180	6	18265193
JAX00604190	6	18283231
JAX00604192	6	18285028
JAX00604786	6	22371396
JAX00604789	6	22372034
JAX00604790	6	22372063
JAX00604792	6	22374406
JAX00604805	6	22464570
JAX00604821	6	22553838
JAX00604823	6	22558701
JAX00604824	6	22558784
JAX00604870	6	22838436
JAX00604871	6	22838953
JAX00604881	6	22895904
JAX00604882	6	22915695
JAX00604894	6	22958934
JAX00604895	6	22962471
JAX00604900	6	22993427
JAX00604902	6	23034274
JAX00604905	6	23042034
JAX00604906	6	23042544
JAX00604921	6	23153103
JAX00604927	6	23179838
JAX00604928	6	23180321
JAX00604945	6	23235807
JAX00604946	6	23236513
JAX00604948	6	23256832
JAX00604949	6	23256852
JAX00604951	6	23257358
JAX00604957	6	23273781
JAX00604968	6	23333685
JAX00604969	6	23333790
JAX00604970	6	23333907
JAX00605282	6	25685166
JAX00605300	6	25759075
JAX00605305	6	25762274
JAX00605306	6	25762838
JAX00605309	6	25765026
JAX00605310	6	25765278
JAX00605311	6	25766380
JAX00605323	6	25866166
JAX00605324	6	25881046
JAX00605325	6	25883186
JAX00605327	6	25889048
JAX00605350	6	26082538
JAX00605351	6	26082763
JAX00605353	6	26091827
JAX00605356	6	26100736
JAX00605357	6	26100759
JAX00605370	6	26154834
JAX00605372	6	26163466
JAX00605382	6	26264061
JAX00605384	6	26269831
JAX00605385	6	26270174
JAX00605389	6	26277499
JAX00605394	6	26282445
JAX00605396	6	26285612
JAX00605397	6	26296085
JAX00605401	6	26311867
JAX00605405	6	26331765
JAX00605673	6	28398740
JAX00605702	6	28506626
JAX00605705	6	28518361
JAX00605706	6	28522181
JAX00605711	6	28549948
JAX00605716	6	28561328
JAX00605717	6	28561529
JAX00605750	6	28689635
JAX00605751	6	28689664
JAX00605761	6	28739165
JAX00605810	6	29031940
JAX00605812	6	29033484
JAX00605813	6	29034032
JAX00605814	6	29045016
JAX00605815	6	29045549
JAX00605816	6	29045631
JAX00605817	6	29046395
JAX00605818	6	29049362
JAX00605827	6	29076693
JAX00605829	6	29081052
JAX00605830	6	29087259
JAX00605834	6	29116791
JAX00605838	6	29118447
JAX00605891	6	29665856
JAX00605920	6	29880989
JAX00605923	6	29891093
JAX00605925	6	29907675
JAX00605927	6	29908270
JAX00605928	6	29908539
JAX00605935	6	29936559
JAX00605954	6	30048350
JAX00605960	6	30069344
JAX00605966	6	30104018
JAX00605968	6	30105670
JAX00605969	6	30107039
JAX00605976	6	30146692
JAX00605984	6	30225370
JAX00605986	6	30233722
JAX00606290	6	32252364
JAX00606291	6	32254252
JAX00606292	6	32254321
JAX00606296	6	32259060
JAX00606311	6	32294856
JAX00606312	6	32294915
JAX00606314	6	32296438
JAX00606317	6	32300425
JAX00606318	6	32300979
JAX00606322	6	32325383
JAX00606325	6	32332395
JAX00606326	6	32333438
JAX00606327	6	32333783
JAX00606329	6	32341636
JAX00606330	6	32344231
JAX00606331	6	32344310
JAX00606334	6	32351933
JAX00606335	6	32352773
JAX00606406	6	32609431
JAX00606407	6	32614323
JAX00606408	6	32614424
JAX00606411	6	32624276
JAX00606423	6	32653846
JAX00606424	6	32655605
JAX00606427	6	32658403
JAX00606431	6	32678528
JAX00606436	6	32755763
JAX00606443	6	32773153
JAX00606445	6	32773510
JAX00606456	6	32823189
JAX00606473	6	32925506
JAX00606474	6	32926244
JAX00608128	6	42131845
JAX00609006	6	47925480
JAX00610723	6	55007476
JAX00614201	6	75608531
JAX00623185	6	115442011
