# Supplementary material for: Spatial statistical tools for genome-wide mutation cluster detection under a microarray probe sampling system
Source: PLoS One. 2018 Sep 25;13(9):e0204156. doi: 10.1371/journal.pone.0204156 (PMC6155535; doi:10.1371/journal.pone.0204156)
Supplement: S3 Dataset — Chromosomal positions of SNP genotype differences along chromosome 1 between cerebellar and splenic tissue from a healthy C57BL/6J inbred mouse. (CSV) [file pone.0204156.s020.csv]

Probe.Set.ID	Chromosome	Chromosomal.Position
JAX00001447	1	22392890
JAX00005361	1	74732637
JAX00008458	1	118249210
JAX00008777	1	122726859
JAX00009694	1	134966338
JAX00010424	1	144722897
JAX00012047	1	166514607
JAX00013198	1	181858796
JAX00190762	1	10096783
JAX00192799	1	108534249
JAX00193134	1	123531209
JAX00241034	1	5774510
JAX00241125	1	6457262
JAX00241425	1	8406456
JAX00244308	1	23196646
JAX00245560	1	30678981
JAX00246187	1	34001849
JAX00246470	1	34925694
JAX00246989	1	36400003
JAX00247263	1	37253363
JAX00247616	1	38692360
JAX00248909	1	43315107
JAX00250387	1	51384656
JAX00252401	1	59492999
JAX00253088	1	63635298
JAX00253853	1	67751269
JAX00254763	1	72787759
JAX00255518	1	75593080
JAX00255695	1	76143964
JAX00257954	1	88248209
JAX00259617	1	95544817
JAX00260590	1	101636564
JAX00261853	1	108241240
JAX00261888	1	108358432
JAX00262936	1	114412221
JAX00264114	1	121167798
JAX00267554	1	135072358
JAX00268346	1	137934227
JAX00270685	1	150558160
JAX00272282	1	156887336
JAX00274500	1	167294910
JAX00276257	1	174126727
JAX00276628	1	175644916
JAX00276750	1	176232526
JAX00277152	1	177802285
JAX00278678	1	184346785
JAX00280074	1	191262057
JAX00280078	1	191279502
JAX00281095	1	196308478
