# Supplementary material for: Spatial statistical tools for genome-wide mutation cluster detection under a microarray probe sampling system
Source: PLoS One. 2018 Sep 25;13(9):e0204156. doi: 10.1371/journal.pone.0204156 (PMC6155535; doi:10.1371/journal.pone.0204156)
Supplement: S4 Dataset — Chromosomal positions of SNP genotype differences observed along chromosome 1 for a comparison of primary mammary tumor and lung tissue with metastases from the same MMTV-PyMT transgenic mouse. (CSV) [file pone.0204156.s021.csv]

Probe.Set.ID	Chromosome	Chromosomal.Position
JAX00190640	1	3448060
JAX00000043	1	3568717
JAX00240682	1	3580952
JAX00190647	1	3982466
JAX00240756	1	4024341
JAX00240772	1	4095891
JAX00240795	1	4282550
JAX00240852	1	4574034
JAX00240888	1	4767168
JAX00000273	1	6645362
JAX00241207	1	6778077
JAX00190721	1	7433422
JAX00000359	1	7784036
JAX00241420	1	8351029
JAX00241425	1	8406456
JAX00241449	1	8551798
JAX00000413	1	8556253
JAX00241690	1	9990238
JAX00241730	1	10200304
JAX00241738	1	10250003
JAX00000600	1	11104850
JAX00000608	1	11186410
JAX00241998	1	11824165
JAX00242047	1	12141917
JAX00242072	1	12299216
JAX00242078	1	12328928
JAX00242120	1	12720994
JAX00242421	1	13637644
JAX00242702	1	15182637
JAX00242745	1	15348159
JAX00001107	1	17877285
JAX00001138	1	18273799
JAX00001170	1	18694314
JAX00243407	1	18812523
JAX00001238	1	19585477
JAX00243576	1	19854563
JAX00243671	1	20211664
JAX00243787	1	20748852
JAX00243808	1	20844403
JAX00001383	1	21546408
JAX00244029	1	21666119
JAX00001458	1	22582317
JAX00244281	1	22984272
JAX00244319	1	23222602
JAX00244499	1	24074863
JAX00244540	1	24201303
JAX00001581	1	24232151
JAX00001601	1	24466613
JAX00244734	1	24961777
JAX00191077	1	25115227
JAX00244857	1	25546632
JAX00001718	1	26101763
JAX00245004	1	26103443
JAX00245059	1	26462891
JAX00001768	1	26781042
JAX00001793	1	27095391
JAX00001796	1	27138720
JAX00245172	1	27302015
JAX00001818	1	27433000
JAX00001842	1	27763225
JAX00001843	1	27764629
JAX00245238	1	27879435
JAX00245252	1	28010212
JAX00245275	1	28115034
JAX00245281	1	28157312
JAX00001888	1	28373057
JAX00001890	1	28409762
JAX00245332	1	28719966
JAX00245385	1	29141893
JAX00002005	1	29941004
JAX00002012	1	30026645
JAX00245513	1	30200056
JAX00245583	1	30848410
JAX00245608	1	30993051
JAX00245669	1	31249968
JAX00191228	1	31552301
JAX00245722	1	31741972
JAX00245742	1	31929028
JAX00002161	1	32012558
JAX00245839	1	32587940
JAX00245840	1	32588609
JAX00002270	1	33455396
JAX00246097	1	33604145
JAX00002405	1	35256668
JAX00246831	1	36059086
JAX00246893	1	36189182
JAX00246904	1	36203232
JAX00246920	1	36222019
JAX00247434	1	37926604
JAX00002647	1	38475624
JAX00002658	1	38641808
JAX00247790	1	39088990
JAX00247817	1	39170195
JAX00002710	1	39318393
JAX00248176	1	40291239
JAX00248346	1	40966701
JAX00248410	1	41231527
JAX00248470	1	41651229
JAX00248498	1	41761711
JAX00248562	1	42034644
JAX00248644	1	42338341
JAX00002982	1	42968479
JAX00003019	1	43450434
JAX00003039	1	43742594
JAX00249095	1	44077343
JAX00249101	1	44114042
JAX00249415	1	45684837
JAX00249462	1	45841724
JAX00249476	1	45910520
JAX00249615	1	46584924
JAX00003255	1	46617744
JAX00249814	1	47566869
JAX00249827	1	47636518
JAX00003337	1	47699578
JAX00003416	1	48763840
JAX00250021	1	49025135
JAX00250022	1	49029030
JAX00003453	1	49255779
JAX00250057	1	49355852
JAX00191627	1	49732755
JAX00250110	1	49878943
JAX00003524	1	50203660
JAX00250191	1	50447093
JAX00003549	1	50533992
JAX00250213	1	50564932
JAX00191647	1	50665018
JAX00250229	1	50680985
JAX00250233	1	50685475
JAX00003571	1	50851367
JAX00250287	1	51052227
JAX00250317	1	51173899
JAX00250325	1	51211948
JAX00250467	1	51683563
JAX00191682	1	52078209
JAX00251068	1	53889657
JAX00251503	1	55755141
JAX00003969	1	56144275
JAX00251673	1	56314868
JAX00251700	1	56389605
JAX00251830	1	56923491
JAX00252022	1	57820846
JAX00252043	1	57929534
JAX00004232	1	59638052
JAX00004304	1	60607017
JAX00252584	1	60607963
JAX00252722	1	61263250
JAX00252749	1	61350004
JAX00252759	1	61389888
JAX00004382	1	61654214
JAX00252827	1	61806869
JAX00004397	1	61854001
JAX00004401	1	61892425
JAX00004412	1	62051893
JAX00004436	1	62372664
JAX00004532	1	63646750
JAX00004566	1	64097025
JAX00004591	1	64440710
JAX00253280	1	64588877
JAX00253322	1	64748295
JAX00004706	1	65980094
JAX00253583	1	66186299
JAX00253586	1	66204417
JAX00253616	1	66426456
JAX00253818	1	67508658
JAX00253837	1	67678262
JAX00254002	1	68690445
JAX00004922	1	68892150
JAX00254219	1	70046918
JAX00254265	1	70263392
JAX00192028	1	70619814
JAX00005071	1	70852056
JAX00254382	1	71107076
JAX00254392	1	71174401
JAX00254516	1	71747108
JAX00254755	1	72765782
JAX00254798	1	72934545
JAX00005248	1	73212570
JAX00254880	1	73227050
JAX00254961	1	73462692
JAX00255592	1	75816639
JAX00255614	1	75921353
JAX00255723	1	76336500
JAX00255789	1	76528405
JAX00256094	1	77587507
JAX00256221	1	78085110
JAX00256226	1	78106703
JAX00005700	1	79238219
JAX00256749	1	79932563
JAX00005755	1	79981312
JAX00256872	1	80539262
JAX00257003	1	81029508
JAX00257365	1	82764306
JAX00257501	1	83434844
JAX00257514	1	83503060
JAX00257528	1	83564395
JAX00257565	1	83689999
JAX00257725	1	84740194
JAX00258348	1	90552645
JAX00258432	1	90878405
JAX00258592	1	91664246
JAX00258791	1	92483281
JAX00259317	1	94256796
JAX00006678	1	94442522
JAX00192503	1	94643793
JAX00006816	1	96322786
JAX00006825	1	96444878
JAX00259799	1	96904565
JAX00259831	1	97141046
JAX00259848	1	97254323
JAX00259865	1	97430841
JAX00192573	1	97566646
JAX00006934	1	97924308
JAX00259991	1	98149139
JAX00006996	1	98733940
JAX00007109	1	100234354
JAX00260461	1	100856004
JAX00260473	1	100913110
JAX00260518	1	101219916
JAX00260543	1	101389851
JAX00192645	1	101585289
JAX00260769	1	102341286
JAX00260829	1	102631369
JAX00260864	1	102866772
JAX00261006	1	103555329
JAX00261152	1	104316898
JAX00261153	1	104319291
JAX00261156	1	104335612
JAX00261163	1	104350182
JAX00192718	1	104979412
JAX00007468	1	105038551
JAX00261283	1	105117772
JAX00261353	1	105477113
JAX00261376	1	105600886
JAX00261392	1	105707296
JAX00261417	1	105872868
JAX00261447	1	106073387
JAX00261448	1	106086982
JAX00261484	1	106247187
JAX00261495	1	106323397
JAX00261527	1	106514349
JAX00192752	1	106761592
JAX00261772	1	107610036
JAX00261853	1	108241240
JAX00261956	1	108664905
JAX00262104	1	109472256
JAX00192823	1	109611073
JAX00192827	1	109797622
JAX00262206	1	109859727
JAX00262229	1	109997810
JAX00262240	1	110042717
JAX00262414	1	111044661
JAX00007954	1	111524545
JAX00192869	1	111736209
JAX00007979	1	111842009
JAX00262542	1	111942526
JAX00262558	1	112037570
JAX00262560	1	112038869
JAX00262562	1	112039162
JAX00192878	1	112114422
JAX00008002	1	112166466
JAX00262612	1	112349629
JAX00262655	1	112624697
JAX00008072	1	113102405
JAX00008083	1	113243138
JAX00262772	1	113418659
JAX00192915	1	113657821
JAX00008136	1	113928507
JAX00262869	1	114022227
JAX00192921	1	114143581
JAX00008210	1	114938366
JAX00263082	1	115176409
JAX00263320	1	116349554
JAX00263343	1	116451944
JAX00263374	1	116676748
JAX00263430	1	117033455
JAX00008370	1	117088227
JAX00263459	1	117182272
JAX00263481	1	117319873
JAX00008430	1	117872220
JAX00263591	1	117933480
JAX00263646	1	118154883
JAX00263777	1	118872437
JAX00263781	1	118900382
JAX00263797	1	119008432
JAX00193036	1	119434739
JAX00264065	1	120941103
JAX00193093	1	121743460
JAX00264421	1	122647329
JAX00264678	1	123422670
JAX00264966	1	124718331
JAX00265163	1	125383470
JAX00265168	1	125405055
JAX00009001	1	125740374
JAX00265259	1	125740505
JAX00265264	1	125791004
JAX00265281	1	125863077
JAX00193205	1	126431502
JAX00265395	1	126477355
JAX00265433	1	126575033
JAX00265436	1	126576005
JAX00009066	1	126592304
JAX00265489	1	126726705
JAX00009075	1	126727188
JAX00265554	1	127026576
JAX00265564	1	127075577
JAX00266501	1	131084231
JAX00193300	1	131318029
JAX00266580	1	131588357
JAX00266596	1	131646591
JAX00266642	1	131838749
JAX00266682	1	132049778
JAX00267075	1	133762246
JAX00193383	1	135166825
JAX00267740	1	135864809
JAX00268617	1	138918178
JAX00268638	1	138989743
JAX00010004	1	139104574
JAX00268779	1	139600971
JAX00010052	1	139758908
JAX00268847	1	139843961
JAX00268854	1	139854647
JAX00010060	1	139869910
JAX00010091	1	140276618
JAX00010168	1	141298599
JAX00010178	1	141420745
JAX00010186	1	141525166
JAX00269197	1	141754684
JAX00269238	1	142219697
JAX00010253	1	142445324
JAX00269401	1	143151098
JAX00269437	1	143472366
JAX00269450	1	143618690
JAX00269494	1	143879984
JAX00269496	1	143888061
JAX00193576	1	144223030
JAX00010395	1	144345096
JAX00269607	1	144595643
JAX00010425	1	144735557
JAX00269661	1	144812780
JAX00269662	1	144812839
JAX00010438	1	144906468
JAX00269821	1	145652087
JAX00269860	1	145786004
JAX00270008	1	146413697
JAX00193621	1	146451533
JAX00270100	1	146901501
JAX00270101	1	146903267
JAX00270104	1	146909686
JAX00270117	1	146986643
JAX00270142	1	147223242
JAX00270181	1	147373225
JAX00010623	1	147386268
JAX00193645	1	147599042
JAX00270241	1	147797447
JAX00270251	1	147900687
JAX00270351	1	148489211
JAX00270356	1	148531688
JAX00270391	1	148820506
JAX00270445	1	149031469
JAX00270486	1	149168925
JAX00193677	1	149211614
JAX00270530	1	149389496
JAX00270540	1	149480207
JAX00270548	1	149538035
JAX00270615	1	150120894
JAX00270639	1	150286015
JAX00270677	1	150510974
JAX00270705	1	150632222
JAX00010873	1	150706918
JAX00193713	1	150940375
JAX00193717	1	151065645
JAX00010906	1	151158659
JAX00270979	1	151715930
JAX00271088	1	152193143
JAX00271159	1	152350364
JAX00011006	1	152505299
JAX00271351	1	153091800
JAX00193784	1	154457958
JAX00272200	1	156494837
JAX00011482	1	158986075
JAX00272758	1	159423647
JAX00272759	1	159424357
JAX00272857	1	159863578
JAX00272871	1	159939942
JAX00272872	1	159942287
JAX00272927	1	160113503
JAX00272958	1	160163588
JAX00011581	1	160302635
JAX00273187	1	160969485
JAX00011636	1	161015349
JAX00273350	1	161718833
JAX00273468	1	162257070
JAX00273470	1	162264203
JAX00273581	1	162995747
JAX00273655	1	163324555
JAX00273668	1	163438786
JAX00273787	1	163947203
JAX00273979	1	164961516
JAX00011940	1	165085101
JAX00274038	1	165143412
JAX00274055	1	165268245
JAX00274076	1	165372720
JAX00011980	1	165634009
JAX00274168	1	165795982
JAX00274180	1	165863930
JAX00274427	1	166935451
JAX00193928	1	167905710
JAX00274747	1	168249984
JAX00274759	1	168333000
JAX00275133	1	169850963
JAX00275295	1	170416576
JAX00275302	1	170447500
JAX00275369	1	170863991
JAX00275437	1	171027747
JAX00275441	1	171044511
JAX00275615	1	171646971
JAX00012588	1	173724420
JAX00276244	1	174028368
JAX00276286	1	174221414
JAX00276307	1	174268376
JAX00012693	1	175128854
JAX00276652	1	175754929
JAX00276697	1	175997010
JAX00276756	1	176359467
JAX00276816	1	176560604
JAX00276894	1	176777982
JAX00277061	1	177445057
JAX00193986	1	177650623
JAX00012888	1	177719225
JAX00277249	1	178111591
JAX00277292	1	178241454
JAX00194001	1	178269148
JAX00277625	1	179693404
JAX00013118	1	180774450
JAX00278060	1	181611947
JAX00194093	1	182621847
JAX00278334	1	182876277
JAX00278341	1	182890182
JAX00278468	1	183377270
JAX00013330	1	183616899
JAX00194125	1	183959182
JAX00278767	1	184883227
JAX00278790	1	185361566
JAX00279744	1	189747823
JAX00279863	1	190328604
JAX00279923	1	190564921
JAX00013844	1	190870356
JAX00013847	1	190902118
JAX00280034	1	191041950
JAX00280173	1	191822970
JAX00280380	1	192696782
JAX00014067	1	193824267
JAX00280615	1	193915668
JAX00280761	1	194669946
JAX00280940	1	195509041
JAX00194392	1	195578249
JAX00281012	1	195828539
JAX00281092	1	196305666
JAX00281135	1	196454080
